# Supplementary material for: p-Tolyl bis­(p-tolyl­amido)phosphate
Source: Acta Crystallogr Sect E Struct Rep Online. 2009 Jul 25;65(Pt 8):o1973. doi: 10.1107/S1600536809028281 (PMC2977144; doi:10.1107/S1600536809028281)
Supplement: Supplementary file 2 [file e-65-o1973-Isup2.hkl]

# 
# h,k,l, Fc-squared, Fo-squared, sigma(Fo-squared) and status flag 
# 
data_I
_shelx_title ' mon in P2(1)/c' 
_shelx_refln_list_code          4 
_shelx_F_calc_maximum      153.75 
_exptl_crystal_F_000       776.00 
_reflns_d_resolution_high  0.7108 
 
loop_ 
 _symmetry_equiv_pos_as_xyz 
 'x, y, z' 
 '-x, y+1/2, -z+1/2' 
 '-x, -y, -z' 
 'x, -y-1/2, z-1/2' 
 
_cell_length_a    14.0977 
_cell_length_b    14.7657 
_cell_length_c     9.5155 
_cell_angle_alpha  90.000 
_cell_angle_beta  104.676 
_cell_angle_gamma  90.000 
 
_shelx_F_squared_multiplier     1.000 
 
loop_ 
 _refln_index_h 
 _refln_index_k 
 _refln_index_l 
 _refln_F_squared_calc 
 _refln_F_squared_meas 
 _refln_F_squared_sigma 
 _refln_observed_status 
   1   0   0      309.63      346.01      6.01 o 
   2   0   0     6200.05     5720.12    158.78 o 
   3   0   0     7831.27     7830.88    111.59 o 
   4   0   0    14729.25    13995.39    435.35 o 
   5   0   0     3173.37     3485.83     52.06 o 
   6   0   0        8.84       10.65      3.68 o 
   7   0   0      849.76      765.24     24.34 o 
   8   0   0      100.97      123.42     14.23 o 
   9   0   0     1534.66     1550.65     28.03 o 
  10   0   0      823.06      862.97     28.49 o 
  11   0   0      693.75      665.21     16.34 o 
  12   0   0      696.18      713.67     26.25 o 
  13   0   0      193.28      175.35     11.38 o 
  14   0   0       50.17       55.32     14.47 o 
  15   0   0      202.62      188.39     12.93 o 
  16   0   0      303.47      301.47     16.23 o 
  17   0   0        1.00        1.32      7.07 o 
  18   0   0       26.72       16.10     17.83 o 
  19   0   0      518.89      543.28     24.16 o 
   2   1   0     2195.61     2266.90     18.49 o 
   3   1   0     2675.31     2610.81     22.64 o 
   4   1   0    13099.52    12729.91    104.82 o 
   5   1   0     1885.77     1980.69     22.36 o 
   6   1   0       87.43       87.90      3.69 o 
   7   1   0      212.84      270.49      5.25 o 
   8   1   0      300.86      289.12      6.81 o 
   9   1   0      477.54      478.70      8.08 o 
  10   1   0       24.60       28.60      2.77 o 
  11   1   0     2042.60     1872.44     22.07 o 
  12   1   0       20.79       17.78      2.85 o 
  13   1   0       36.09       27.90      4.04 o 
  14   1   0      526.76      522.84     13.81 o 
  15   1   0      203.12      201.94      9.37 o 
  16   1   0        0.53       -0.62      4.20 o 
  17   1   0      129.98      105.82     12.06 o 
  18   1   0      119.36      124.92      9.12 o 
  19   1   0       22.44       32.49      6.72 o 
   0   2   0        2.61        5.59      0.64 o 
   1   2   0       25.50       24.90      1.64 o 
   2   2   0     1342.70     1318.47     11.79 o 
   3   2   0      399.17      400.15      4.50 o 
   4   2   0     3819.59     3878.35     33.47 o 
   5   2   0     2727.88     2873.31     25.43 o 
   6   2   0      210.27      214.04      4.23 o 
   8   2   0      862.19      874.42     11.93 o 
   9   2   0      898.84     1027.16     13.29 o 
  10   2   0      137.68      127.12      4.41 o 
  11   2   0      104.70      127.87      6.73 o 
  12   2   0      313.80      306.93      9.22 o 
  13   2   0       14.04       13.92      3.68 o 
  14   2   0        4.65        4.31      3.52 o 
  15   2   0      405.11      372.68     14.32 o 
  16   2   0      151.67      148.68      8.82 o 
  17   2   0        0.01        0.03      4.47 o 
  18   2   0       14.44       10.92      5.61 o 
  19   2   0       59.30       67.60      9.98 o 
   1   3   0     9594.59     9366.92     88.50 o 
   2   3   0      498.21      536.26     15.20 o 
   3   3   0       20.58       16.27      0.78 o 
   4   3   0      651.69      632.41      6.78 o 
   5   3   0      181.76      200.89      4.79 o 
   6   3   0       48.82       22.10      2.21 o 
   7   3   0      778.29      767.37     12.87 o 
   8   3   0      688.19      741.87      9.97 o 
   9   3   0     4384.11     4520.86     51.23 o 
  10   3   0       35.11       49.51      3.52 o 
  11   3   0      554.39      525.99     11.43 o 
  12   3   0      844.91      811.76     15.26 o 
  13   3   0      195.69      185.53     11.77 o 
  14   3   0       94.07       83.65      5.98 o 
  15   3   0       25.92       14.18      5.42 o 
  16   3   0      165.87      168.03     12.35 o 
  17   3   0       20.16       25.20      5.63 o 
  18   3   0       12.87        3.61      6.49 o 
   0   4   0      575.12      572.17     10.57 o 
   1   4   0    15397.02    15172.22    137.16 o 
   2   4   0     5339.36     5539.76     67.24 o 
   3   4   0      789.11      790.74     11.46 o 
   4   4   0     1266.92     1364.02     16.73 o 
   5   4   0      989.15     1091.76     12.40 o 
   6   4   0      707.05      762.88     12.95 o 
   7   4   0      288.70      315.56      9.83 o 
   8   4   0      139.54      117.82      6.42 o 
   9   4   0        0.12        1.95      2.13 o 
  10   4   0     1516.03     1390.09     20.50 o 
  11   4   0      129.75      146.20      7.61 o 
  12   4   0      636.14      640.02     13.45 o 
  13   4   0     1603.62     1645.09     25.13 o 
  14   4   0        1.23        3.73      3.70 o 
  15   4   0      103.47      115.12     11.34 o 
  16   4   0      469.61      443.78     17.28 o 
  17   4   0      207.22      183.88     14.82 o 
  18   4   0      193.35      182.13     17.61 o 
   1   5   0       13.72        7.87      1.71 o 
   2   5   0     5498.56     5707.82     68.11 o 
   3   5   0      502.45      485.43      8.86 o 
   4   5   0      531.71      507.95      8.32 o 
   5   5   0     1181.26     1408.80     17.15 o 
   6   5   0      154.44      216.98      3.58 o 
   7   5   0      360.57      396.05      8.97 o 
   8   5   0        0.64        7.85      3.29 o 
   9   5   0      281.23      285.91      8.29 o 
  10   5   0      326.78      331.85     13.24 o 
  11   5   0      178.62      156.54      6.65 o 
  12   5   0     1550.81     1468.31     22.78 o 
  13   5   0       52.85       52.67      5.04 o 
  14   5   0     1472.62     1416.43     29.13 o 
  15   5   0      771.05      723.10     22.89 o 
  16   5   0        0.05       -9.66      7.28 o 
  17   5   0      508.94      497.05     22.69 o 
  18   5   0      243.62      219.42     16.95 o 
   0   6   0     1667.56     1807.35     29.13 o 
   1   6   0     3017.17     3427.14     36.47 o 
   2   6   0      417.70      412.28      8.33 o 
   3   6   0      788.93      764.02     20.01 o 
   4   6   0       24.73       45.08      2.97 o 
   6   6   0        2.75        2.09      1.23 o 
   7   6   0      197.85      156.19      4.95 o 
   8   6   0     1039.09     1009.16     27.33 o 
   9   6   0     1005.50      947.76     15.44 o 
  10   6   0      536.45      531.96     11.19 o 
  11   6   0      297.89      267.26     10.20 o 
  12   6   0        4.92        7.08      3.26 o 
  13   6   0     1762.35     1709.92     37.33 o 
  14   6   0       10.80        6.59      5.09 o 
  15   6   0      354.27      359.18     14.19 o 
  16   6   0      149.34      151.96     10.55 o 
  17   6   0        2.74        9.39      8.08 o 
  18   6   0      354.19      382.70     21.56 o 
   1   7   0      244.51      310.80      5.65 o 
   2   7   0       26.53        5.88      2.11 o 
   3   7   0     1540.72     1713.32     24.44 o 
   4   7   0      106.51      146.53      5.17 o 
   5   7   0      225.63      261.07      6.53 o 
   6   7   0     1392.13     1304.32     27.50 o 
   7   7   0      540.44      534.04      7.76 o 
   8   7   0      356.86      333.53      7.65 o 
   9   7   0      178.69      180.83      8.93 o 
  10   7   0        8.72        5.64      3.40 o 
  11   7   0       56.17       51.90      6.30 o 
  12   7   0      180.38      178.31     14.43 o 
  13   7   0       80.42       87.21      8.06 o 
  14   7   0     1454.87     1468.58     30.06 o 
  15   7   0        7.04       10.00      5.49 o 
  16   7   0       80.50       72.62      9.02 o 
  17   7   0      456.86      521.26     50.53 o 
  18   7   0       51.50       47.98     11.22 o 
   0   8   0      649.70      820.50     16.37 o 
   1   8   0      624.77      698.54     10.24 o 
   2   8   0     1956.06     2259.70     31.17 o 
   3   8   0     2781.80     2843.21     38.05 o 
   4   8   0      195.93      200.98      6.66 o 
   5   8   0     1193.70     1164.75     16.99 o 
   6   8   0      146.11      161.72     10.25 o 
   7   8   0        7.32        6.82      1.87 o 
   8   8   0      188.58      196.04      8.58 o 
   9   8   0      149.32      158.94     10.91 o 
  10   8   0       51.91       37.94      5.54 o 
  11   8   0      812.19      756.39     18.82 o 
  12   8   0       71.54       74.38      7.48 o 
  13   8   0      306.65      311.35     13.03 o 
  14   8   0       83.09       83.50      8.92 o 
  15   8   0       75.77       65.64      8.16 o 
  16   8   0      495.69      516.79     18.18 o 
  17   8   0       53.23       50.13     17.18 o 
   1   9   0      706.26      642.16      9.98 o 
   2   9   0      813.84      832.61     11.67 o 
   3   9   0      709.50      783.74     14.58 o 
   4   9   0      537.80      575.46     19.93 o 
   5   9   0      111.19      127.36      5.58 o 
   6   9   0      105.93       96.81      9.12 o 
   7   9   0     1137.92      989.48     15.64 o 
   8   9   0      108.19       92.01      7.57 o 
   9   9   0     1452.07     1375.72     26.39 o 
  10   9   0      206.72      206.93     14.53 o 
  11   9   0      459.22      451.76     14.80 o 
  12   9   0      196.23      207.45     11.13 o 
  13   9   0       78.89       80.93     12.85 o 
  14   9   0      350.90      323.83     14.09 o 
  15   9   0      293.63      325.24     18.03 o 
  16   9   0       51.14       38.37      8.23 o 
  17   9   0       76.20       84.04     13.97 o 
   0  10   0       18.60       26.43      3.18 o 
   1  10   0      150.99      164.74      4.64 o 
   2  10   0        5.91        6.74      1.52 o 
   3  10   0     1782.39     1685.58     30.49 o 
   4  10   0      423.87      435.32     10.68 o 
   5  10   0     1203.42     1109.82     19.36 o 
   6  10   0      631.76      595.71     12.98 o 
   7  10   0      225.91      240.20      8.56 o 
   8  10   0      113.18      116.64      7.84 o 
   9  10   0       14.55        8.69      7.35 o 
  10  10   0      923.35      894.34     21.29 o 
  11  10   0      103.30       85.38     10.69 o 
  12  10   0      102.27       77.84      8.31 o 
  13  10   0      216.79      207.72     11.75 o 
  14  10   0      339.70      311.12     14.25 o 
  15  10   0      267.16      254.07     13.66 o 
  16  10   0        2.36        5.21     10.21 o 
   1  11   0      154.46      186.82      5.19 o 
   2  11   0        1.89        0.71      2.73 o 
   3  11   0     1542.16     1502.21     24.32 o 
   4  11   0     1340.15     1299.45     24.46 o 
   5  11   0        3.49        4.72      2.51 o 
   6  11   0      402.65      379.27     12.68 o 
   7  11   0       88.15       78.55      7.94 o 
   8  11   0        0.01       -1.76      7.16 o 
   9  11   0        0.72        2.54      4.29 o 
  10  11   0      212.26      176.56     10.26 o 
  11  11   0       43.33       35.70      6.53 o 
  12  11   0       18.01       13.53      6.51 o 
  13  11   0      175.96      169.93     12.31 o 
  14  11   0        2.03       -1.20      5.26 o 
  15  11   0      108.28      101.32     10.39 o 
  16  11   0      388.18      394.69     17.35 o 
   0  12   0     1224.04     1142.36     40.21 o 
   1  12   0       67.63       53.19      3.54 o 
   2  12   0     1406.62     1361.84     22.90 o 
   3  12   0       62.83       60.35      4.89 o 
   4  12   0      619.90      583.41     13.70 o 
   5  12   0      830.52      863.09     17.55 o 
   6  12   0      583.74      542.05     13.22 o 
   7  12   0       27.30       36.07      8.97 o 
   8  12   0       16.80       10.18      6.78 o 
   9  12   0       10.60        2.38      4.85 o 
  10  12   0        8.99        8.14      6.00 o 
  11  12   0        6.00        7.17      5.41 o 
  12  12   0        8.94       17.83      6.16 o 
  13  12   0       23.29       27.30      7.00 o 
  14  12   0       25.08       37.75      7.59 o 
  15  12   0       86.40       83.86     10.10 o 
   1  13   0     1128.24     1088.63     19.88 o 
   2  13   0      977.63      890.23     17.66 o 
   3  13   0      218.65      258.82      9.15 o 
   4  13   0      607.38      600.83     14.37 o 
   5  13   0        0.48        7.26      3.44 o 
   6  13   0     1095.54     1057.05     20.52 o 
   7  13   0        2.45        3.88      5.87 o 
   8  13   0       24.30       15.61      9.56 o 
   9  13   0       79.47       69.41      8.90 o 
  10  13   0       70.68       78.50      9.67 o 
  11  13   0        1.04       -0.81      5.16 o 
  12  13   0        9.98       21.68      7.25 o 
  13  13   0        7.51        1.93      6.53 o 
  14  13   0       48.10       54.58      8.85 o 
   0  14   0      269.72      281.37     18.00 o 
   1  14   0       32.60       31.95      4.09 o 
   2  14   0      197.37      185.40      8.28 o 
   3  14   0      660.84      632.25     16.86 o 
   4  14   0      184.36      149.95      7.60 o 
   5  14   0      553.14      517.00     13.70 o 
   6  14   0       40.95       26.02      6.29 o 
   7  14   0       40.30       37.83      7.26 o 
   8  14   0      233.45      232.24     14.82 o 
   9  14   0        0.61        1.41      5.23 o 
  10  14   0       76.56       50.95     13.50 o 
  11  14   0      152.84      124.53     14.58 o 
  12  14   0      106.14      113.33     12.00 o 
  13  14   0        1.60        2.94      8.21 o 
  14  14   0       79.27       94.93     12.42 o 
   1  15   0        5.34        4.14      4.47 o 
   2  15   0       14.25       20.67      4.16 o 
   3  15   0      609.49      568.79     17.67 o 
   4  15   0        1.35        0.95      3.32 o 
   5  15   0        0.79       -0.47      3.16 o 
   6  15   0      432.01      385.41     18.59 o 
   7  15   0       14.46       13.28      5.84 o 
   8  15   0        1.31        0.69      7.48 o 
   9  15   0       72.73       74.41     16.89 o 
  10  15   0       46.19       63.79      9.44 o 
  11  15   0       58.35       68.47     10.15 o 
  12  15   0        1.04       -4.63      6.06 o 
  13  15   0        0.71        1.34      6.78 o 
   0  16   0       37.74       46.70     10.40 o 
   1  16   0        8.58        7.00     14.06 o 
   2  16   0      113.14      119.10      9.85 o 
   3  16   0       24.92       25.98      6.26 o 
   4  16   0      213.68      208.29      9.53 o 
   5  16   0       32.93       49.15      9.70 o 
   6  16   0       79.61       52.59      8.17 o 
   7  16   0      331.89      315.73     22.82 o 
   8  16   0       51.09       39.78      7.95 o 
   9  16   0       83.60       85.12     12.54 o 
  10  16   0      102.45       96.39     11.12 o 
  11  16   0        2.44        7.18      8.50 o 
  12  16   0       61.84       62.23     11.00 o 
   1  17   0        3.43        1.39      4.81 o 
   2  17   0      127.74      134.87     17.51 o 
   3  17   0       19.78       16.61      5.83 o 
   4  17   0       59.28       58.45      7.95 o 
   5  17   0      131.76      108.01     16.19 o 
   6  17   0        6.52       14.71      6.30 o 
   7  17   0       65.41       72.05     14.70 o 
   8  17   0      128.77      125.63     16.54 o 
   9  17   0      164.91      163.60     13.41 o 
  10  17   0        3.61       -5.69     14.14 o 
  11  17   0        0.06       -0.68      7.14 o 
   0  18   0        7.71       -6.02      6.25 o 
   1  18   0        5.48       -2.33      6.31 o 
   2  18   0      231.42      223.02     13.79 o 
   3  18   0        9.71       11.37      5.83 o 
   4  18   0      187.48      179.49     19.58 o 
   5  18   0        2.25        7.42      8.94 o 
   6  18   0       76.77       99.13     16.83 o 
   7  18   0        2.31        4.56      9.29 o 
   8  18   0       74.50       78.95     10.53 o 
   9  18   0        3.82       -7.56     16.72 o 
   1  19   0      151.55      146.08     12.26 o 
   2  19   0      147.30      179.09     16.92 o 
   3  19   0      146.84      156.44     12.44 o 
   4  19   0        3.89        6.31      9.12 o 
   5  19   0       82.32       76.68     16.01 o 
   6  19   0       20.80       14.73     11.28 o 
   7  19   0      104.18       97.90     17.89 o 
   0  20   0       23.20       15.25     10.05 o 
   1  20   0        1.55       12.27      6.55 o 
   2  20   0        7.13        5.84      6.55 o 
   3  20   0        0.00        4.97     10.29 o 
   4  20   0      134.10      189.78     21.80 o 
   5  20   0       56.47       46.70     14.73 o 
 -19   1   1       64.20       92.33      8.73 o 
 -18   1   1      161.75      170.30     14.41 o 
 -17   1   1       66.50       65.45      7.10 o 
 -16   1   1       52.95       51.98      6.27 o 
 -15   1   1        6.98        4.03      4.20 o 
 -14   1   1       32.34       36.01      5.20 o 
 -13   1   1        1.22       -2.02      2.71 o 
 -12   1   1       57.78       60.06      5.04 o 
 -11   1   1        9.15        6.71      1.97 o 
 -10   1   1       35.03       45.54      2.70 o 
  -9   1   1       35.46       24.63      2.57 o 
  -8   1   1      104.29       86.94      3.16 o 
  -7   1   1     2444.19     2676.57     27.09 o 
  -6   1   1      389.96      396.50      6.92 o 
  -5   1   1       83.18       72.72      3.38 o 
  -4   1   1     1737.10     1847.83     16.61 o 
  -3   1   1    23638.00    21896.65    337.39 o 
  -2   1   1      102.87      104.65      1.80 o 
  -1   1   1      191.57      192.55      3.41 o 
   0   1   1      529.05      521.72      9.24 o 
   1   1   1      244.94      243.59      3.13 o 
   3   1   1     7005.85     7027.51     64.12 o 
   4   1   1      637.55      685.33      9.79 o 
   5   1   1     1685.39     1786.99     20.81 o 
   6   1   1     4661.58     5167.36     49.25 o 
   7   1   1      557.87      535.68      8.45 o 
   8   1   1      147.66      121.24      4.17 o 
   9   1   1       53.44       46.59      4.13 o 
  10   1   1        0.05        6.17      3.92 o 
  11   1   1      506.46      481.64      9.37 o 
  12   1   1       19.69       21.33      3.23 o 
  13   1   1       64.33       64.58      6.50 o 
  14   1   1       18.73       11.48      4.37 o 
  15   1   1       33.67       34.85      5.45 o 
  16   1   1        3.83        7.18      4.47 o 
  17   1   1       51.41       46.08      6.49 o 
  18   1   1       36.27       49.02      8.38 o 
 -19   2   1       27.01       36.21      6.99 o 
 -18   2   1        0.62       -0.49      4.88 o 
 -17   2   1        0.06       -2.92      4.24 o 
 -16   2   1        0.39        0.21      4.07 o 
 -15   2   1        3.42        0.94      4.27 o 
 -14   2   1       83.72       68.87      7.38 o 
 -13   2   1      274.79      264.33     11.60 o 
 -12   2   1      653.84      658.56     13.09 o 
 -11   2   1      360.84      343.91      6.76 o 
 -10   2   1       18.30       13.89      1.87 o 
  -9   2   1     1163.43     1180.58     19.92 o 
  -8   2   1     1722.18     1923.56     20.86 o 
  -7   2   1      791.53      827.02     10.38 o 
  -6   2   1     3767.56     4041.52     61.97 o 
  -5   2   1      108.72      104.97      3.46 o 
  -4   2   1     1321.21     1298.21     15.71 o 
  -3   2   1     2351.36     2377.80     20.87 o 
  -2   2   1      759.28      747.46      7.41 o 
  -1   2   1       44.77       50.16      1.72 o 
   0   2   1       90.41       97.79      2.35 o 
   1   2   1     2035.79     2008.29     21.60 o 
   2   2   1      200.53      214.87      4.10 o 
   3   2   1       10.39       23.41      2.99 o 
   4   2   1     1688.89     1680.02     17.51 o 
   5   2   1      970.99      979.69     11.68 o 
   6   2   1     3991.61     4163.19     40.45 o 
   7   2   1      507.54      622.86     11.18 o 
   8   2   1       39.38       47.72      2.88 o 
   9   2   1       63.82       82.09      4.97 o 
  10   2   1      585.01      562.53      9.72 o 
  11   2   1     4050.76     3907.24     41.93 o 
  12   2   1       28.41       25.27      4.04 o 
  13   2   1       93.86      113.34      7.46 o 
  14   2   1       34.69       26.32      4.58 o 
  15   2   1       88.78       88.39     12.80 o 
  16   2   1       48.66       45.35      6.11 o 
  17   2   1        9.98        8.68      5.13 o 
  18   2   1       51.30       56.56      7.44 o 
 -19   3   1        3.57        6.33      7.22 o 
 -18   3   1        9.37       16.08      6.55 o 
 -17   3   1       26.93       32.04      5.87 o 
 -16   3   1        1.64       -3.81      4.45 o 
 -15   3   1       44.29       46.61      6.47 o 
 -14   3   1      170.99      164.45      7.35 o 
 -13   3   1        7.66        3.83      4.97 o 
 -12   3   1      365.05      346.55      9.39 o 
 -11   3   1      907.73      907.09     15.62 o 
 -10   3   1     1155.30     1169.18     17.92 o 
  -9   3   1      277.53      240.49      9.24 o 
  -8   3   1     1311.35     1247.74     17.62 o 
  -7   3   1     1102.34     1151.37     16.08 o 
  -6   3   1      907.67     1007.85     14.03 o 
  -5   3   1     4458.38     4888.66     51.99 o 
  -4   3   1      407.10      425.24      6.65 o 
  -3   3   1     1080.34     1067.43     11.94 o 
  -2   3   1      638.85      683.26      7.88 o 
  -1   3   1     6941.38     6961.86     69.99 o 
   0   3   1     6398.64     6394.01     64.39 o 
   1   3   1     2288.33     2466.78     26.19 o 
   2   3   1      792.53      753.96      8.66 o 
   3   3   1      323.97      346.02      5.13 o 
   4   3   1      120.25      117.68      3.05 o 
   5   3   1       10.58       12.43      1.71 o 
   7   3   1      915.99      972.67     12.50 o 
   8   3   1      170.58      159.46      5.64 o 
   9   3   1     1736.72     1613.21     20.13 o 
  10   3   1      638.13      667.20     10.91 o 
  11   3   1      325.32      324.50      9.25 o 
  12   3   1      857.40      795.90     15.45 o 
  13   3   1      204.47      189.06      7.86 o 
  14   3   1        0.02       -1.94      3.51 o 
  15   3   1        8.54       12.29      8.69 o 
  16   3   1      204.56      200.19     15.88 o 
  17   3   1        7.49        6.64      4.81 o 
  18   3   1       16.22       18.38      7.14 o 
 -19   4   1       12.16        4.79      7.19 o 
 -18   4   1       60.77       49.36     18.24 o 
 -17   4   1      373.84      364.54     19.33 o 
 -16   4   1       31.63       17.62      5.41 o 
 -15   4   1        2.68        3.44      3.75 o 
 -14   4   1       93.32       76.82      5.79 o 
 -13   4   1      187.46      193.98      9.51 o 
 -12   4   1     1461.80     1396.60     21.64 o 
 -11   4   1      127.11      140.93      6.04 o 
 -10   4   1      152.72      158.98      7.89 o 
  -9   4   1     1317.20     1414.23     20.06 o 
  -8   4   1      188.64      193.48      5.96 o 
  -7   4   1      917.35      900.58     14.73 o 
  -6   4   1      366.41      372.09      7.37 o 
  -5   4   1       27.41       15.90      1.81 o 
  -4   4   1      275.93      247.57      4.12 o 
  -3   4   1        6.23       24.58      1.58 o 
  -2   4   1     7434.40     7475.13     75.35 o 
  -1   4   1     3402.82     3430.92     35.76 o 
   0   4   1      234.74      217.02      3.99 o 
   1   4   1     2893.57     2972.91     31.41 o 
   2   4   1     9732.64     9808.05    116.54 o 
   3   4   1       92.54      101.20      3.50 o 
   4   4   1     2051.00     2219.89     22.58 o 
   5   4   1      342.32      304.97      5.38 o 
   6   4   1       20.89       16.83      1.84 o 
   7   4   1      305.30      312.20      6.01 o 
   8   4   1        7.25       17.75      2.12 o 
   9   4   1      338.49      303.47      6.30 o 
  10   4   1      574.65      604.34      9.77 o 
  11   4   1     1221.79     1161.12     22.98 o 
  12   4   1      116.36      114.23      6.29 o 
  13   4   1      166.91      149.57      7.35 o 
  14   4   1      159.56      159.85      9.25 o 
  15   4   1       30.52       17.17      4.61 o 
  16   4   1      312.27      264.57     16.46 o 
  17   4   1       10.76       -0.05      7.10 o 
  18   4   1       68.62       72.83      9.93 o 
 -18   5   1        3.50       22.68      9.16 o 
 -17   5   1       16.24       19.14      8.47 o 
 -16   5   1       80.99       95.06     11.74 o 
 -15   5   1       78.39       78.46      7.64 o 
 -14   5   1      133.19      108.81      9.11 o 
 -13   5   1       41.30       35.11      4.47 o 
 -12   5   1       43.01       35.05      4.18 o 
 -11   5   1      310.49      289.58      8.93 o 
 -10   5   1      507.59      474.12     12.52 o 
  -9   5   1     1239.65     1207.74     18.07 o 
  -8   5   1     1324.12     1313.35     20.38 o 
  -7   5   1      264.83      211.89     10.41 o 
  -6   5   1      149.00      126.90      4.42 o 
  -5   5   1      328.62      319.91      5.13 o 
  -4   5   1      635.78      689.39      8.65 o 
  -3   5   1     1451.61     1604.22     16.89 o 
  -2   5   1     1187.50     1287.03     15.20 o 
  -1   5   1      252.49      287.84      5.01 o 
   0   5   1      337.91      375.61      5.96 o 
   1   5   1      790.48      810.81     10.45 o 
   2   5   1     2784.44     2932.67     27.93 o 
   3   5   1      706.11      764.03      8.19 o 
   4   5   1     1429.96     1582.65     17.09 o 
   5   5   1      223.14      231.60      5.94 o 
   6   5   1       13.45        8.62      1.64 o 
   7   5   1       48.27       81.85      3.09 o 
   9   5   1      952.67      879.22     20.09 o 
  10   5   1      386.09      377.90     11.84 o 
  11   5   1       20.41       22.62      3.82 o 
  12   5   1        9.01        8.36      3.55 o 
  13   5   1        6.60       10.23      3.62 o 
  14   5   1      105.69       90.73      6.41 o 
  15   5   1       17.25       19.90      5.89 o 
  16   5   1        4.60        2.21      7.06 o 
  17   5   1       39.55       52.67     10.36 o 
  18   5   1       50.36       50.52     15.69 o 
 -18   6   1       64.11       80.43     15.14 o 
 -17   6   1       14.99        0.03     14.09 o 
 -16   6   1        1.11       -4.01      5.02 o 
 -15   6   1       16.35       11.12      6.18 o 
 -14   6   1        1.26        8.41      4.86 o 
 -13   6   1      336.36      333.65     10.04 o 
 -12   6   1       12.77       14.04      3.40 o 
 -11   6   1      408.02      408.17     10.06 o 
 -10   6   1       12.99       14.98      2.91 o 
  -9   6   1        0.12        3.75      2.29 o 
  -8   6   1       36.51       44.74      3.28 o 
  -7   6   1      640.16      649.92     11.08 o 
  -6   6   1       51.29       63.10      2.73 o 
  -5   6   1      207.64      282.77      5.55 o 
  -4   6   1      872.00      953.71      9.95 o 
  -3   6   1     1269.82     1259.16     15.27 o 
  -2   6   1     2261.76     2258.16     25.14 o 
  -1   6   1      798.74      833.13     11.01 o 
   0   6   1       29.83       42.90      3.07 o 
   1   6   1      490.02      437.15      6.84 o 
   2   6   1      733.95      861.81     13.23 o 
   3   6   1      645.46      577.89     10.82 o 
   4   6   1        5.22        8.86      0.99 o 
   5   6   1      231.87      292.07      8.12 o 
   6   6   1       11.27        9.74      1.59 o 
   7   6   1        8.11        8.42      1.67 o 
   8   6   1      143.53      118.87      3.70 o 
   9   6   1     1291.21     1291.79     19.47 o 
  10   6   1        3.81        4.94      2.65 o 
  11   6   1        2.83        4.35      3.40 o 
  12   6   1      687.62      661.20     14.10 o 
  13   6   1       40.03       41.60      6.72 o 
  14   6   1       97.87      100.94      8.75 o 
  15   6   1      159.79      184.68     11.20 o 
  16   6   1        0.59       10.14      8.85 o 
  17   6   1       54.03       52.24     11.23 o 
 -18   7   1       67.58       43.36     11.35 o 
 -17   7   1       26.06       12.25      8.87 o 
 -16   7   1        0.08       -1.22      5.12 o 
 -15   7   1       58.69       59.27      7.51 o 
 -14   7   1       72.08       71.89     10.21 o 
 -13   7   1       69.14       70.62      7.19 o 
 -12   7   1       45.53       51.53      6.39 o 
 -11   7   1      112.72      107.59      9.41 o 
 -10   7   1      214.44      206.74      7.26 o 
  -9   7   1       22.80       27.20      3.97 o 
  -8   7   1       85.71       68.57      3.70 o 
  -7   7   1      308.23      297.16      8.62 o 
  -6   7   1       39.61       62.94      2.76 o 
  -5   7   1       14.71        5.68      1.93 o 
  -4   7   1      185.84      248.83      7.85 o 
  -3   7   1       72.76      119.12      3.20 o 
  -2   7   1     2023.66     1937.89     22.37 o 
  -1   7   1     1379.26     1440.05     17.48 o 
   0   7   1       24.83       41.97      2.87 o 
   1   7   1      111.61      147.29      4.25 o 
   2   7   1      540.49      597.59      7.38 o 
   3   7   1     1139.12     1253.29     19.41 o 
   4   7   1        8.90        9.24      2.31 o 
   5   7   1      173.16      144.23      4.91 o 
   6   7   1        0.70        2.97      1.45 o 
   7   7   1       80.64       53.46      2.66 o 
   8   7   1      334.29      318.60      7.75 o 
   9   7   1      462.02      412.25      9.44 o 
  10   7   1        4.73        0.29      2.59 o 
  11   7   1      167.13      158.96     17.20 o 
  12   7   1      252.13      263.56     11.55 o 
  13   7   1      281.37      272.90     12.25 o 
  14   7   1        9.06        1.06      5.25 o 
  15   7   1       96.87      102.64      9.45 o 
  16   7   1       28.57       17.81      6.82 o 
  17   7   1       96.79       87.62     19.70 o 
 -18   8   1       32.60       28.09     10.34 o 
 -17   8   1       89.69       94.50     12.72 o 
 -16   8   1        0.15       -3.07      5.34 o 
 -15   8   1       87.80       90.76      8.79 o 
 -14   8   1        0.57       -0.85      4.45 o 
 -13   8   1       70.76       75.20      7.55 o 
 -12   8   1       36.86       36.68      7.65 o 
 -11   8   1      626.86      531.79     17.15 o 
 -10   8   1       38.85       61.22      6.31 o 
  -9   8   1      674.83      669.89     16.45 o 
  -8   8   1       99.71       87.05      6.26 o 
  -7   8   1      231.19      249.17      6.21 o 
  -6   8   1      777.42      775.38     14.26 o 
  -5   8   1      470.00      472.43     14.88 o 
  -4   8   1      460.99      581.26     12.29 o 
  -3   8   1     4057.76     4177.19     44.85 o 
  -2   8   1      511.58      562.92      8.96 o 
  -1   8   1     1328.33     1404.97     17.60 o 
   0   8   1      487.82      580.12      9.19 o 
   1   8   1        1.47        2.03      1.51 o 
   2   8   1     1846.66     1804.30     21.53 o 
   3   8   1     1037.49     1032.87     17.36 o 
   4   8   1      372.28      331.96     11.98 o 
   5   8   1      289.19      265.16     11.43 o 
   6   8   1      364.77      315.91      7.67 o 
   7   8   1      246.48      229.11      6.55 o 
   8   8   1     1112.40     1080.44     18.44 o 
   9   8   1     1390.38     1337.77     25.75 o 
  10   8   1      331.51      343.56     12.51 o 
  11   8   1       57.93       34.27      6.10 o 
  12   8   1      258.21      219.72     11.15 o 
  13   8   1      192.38      208.86     18.67 o 
  14   8   1        9.94        7.12      5.68 o 
  15   8   1       46.85       46.92      8.67 o 
  16   8   1      234.49      254.97     16.27 o 
  17   8   1        4.57       18.22      9.26 o 
 -17   9   1      114.15      107.71     10.65 o 
 -16   9   1       10.80       10.09      8.85 o 
 -15   9   1        3.56       -1.66      4.80 o 
 -14   9   1      249.16      261.86     12.63 o 
 -13   9   1        6.74       -1.17      5.92 o 
 -12   9   1        3.82        4.30      4.82 o 
 -11   9   1       32.74       21.13      5.21 o 
 -10   9   1      134.52      111.02     10.46 o 
  -9   9   1      356.48      386.32     12.85 o 
  -8   9   1      539.73      491.16     13.88 o 
  -7   9   1      732.48      740.08     12.80 o 
  -6   9   1       33.15       31.34      3.24 o 
  -5   9   1       88.35      114.91      7.43 o 
  -4   9   1     2891.44     2973.94     40.24 o 
  -3   9   1        1.89        5.26      1.29 o 
  -2   9   1      176.94      173.89      4.62 o 
  -1   9   1      381.56      342.48      6.79 o 
   0   9   1        0.49        0.07      2.75 o 
   1   9   1        4.08       14.10      1.86 o 
   2   9   1       56.74       38.15      3.57 o 
   3   9   1      362.27      383.53     10.95 o 
   4   9   1     1247.00     1248.12     20.64 o 
   5   9   1     1309.86     1374.10     22.32 o 
   6   9   1      876.45      933.49     15.40 o 
   7   9   1      172.91      168.02      9.63 o 
   8   9   1     5981.59     5655.97     76.47 o 
   9   9   1      121.82       68.42      6.80 o 
  10   9   1        0.22       -3.28      4.12 o 
  11   9   1      134.98      109.85      8.69 o 
  12   9   1       88.90      102.67     10.03 o 
  13   9   1       85.34       91.25      8.96 o 
  14   9   1        7.80        2.20      5.71 o 
  15   9   1       27.63       22.53      6.97 o 
  16   9   1       22.79       15.52      6.99 o 
 -17  10   1        5.75        3.49      6.65 o 
 -16  10   1        7.36        3.04      6.28 o 
 -15  10   1       16.34       16.58      6.43 o 
 -14  10   1      339.45      292.44     13.59 o 
 -13  10   1        2.97        0.91      4.54 o 
 -12  10   1      166.28      127.74      9.27 o 
 -11  10   1      106.10       93.50      8.31 o 
 -10  10   1       44.14       34.43      8.39 o 
  -9  10   1      110.26      106.80      8.34 o 
  -8  10   1       40.23       34.17      5.22 o 
  -7  10   1       25.12       25.52      3.14 o 
  -6  10   1      540.85      572.58     12.52 o 
  -5  10   1        2.86        0.02      2.46 o 
  -4  10   1      145.41      165.66      6.63 o 
  -3  10   1      937.67      902.46     17.92 o 
  -2  10   1      133.21      133.18      4.41 o 
  -1  10   1      384.73      417.50     13.33 o 
   0  10   1        4.90        3.91      1.59 o 
   1  10   1       15.10       11.84      1.88 o 
   2  10   1        6.39       -2.29      1.97 o 
   3  10   1      514.87      600.93     12.93 o 
   4  10   1     1000.78      934.24     17.37 o 
   5  10   1       19.41       13.42      3.03 o 
   6  10   1     1512.49     1426.67     28.93 o 
   7  10   1     1271.76     1290.63     24.90 o 
   8  10   1      341.17      313.53     11.92 o 
   9  10   1       52.42       68.75      7.15 o 
  10  10   1      341.63      316.56     12.76 o 
  11  10   1      121.15      111.69      8.86 o 
  12  10   1      105.93       98.45      9.00 o 
  13  10   1      277.20      247.00     19.54 o 
  14  10   1      108.44      130.98     18.38 o 
  15  10   1      245.94      208.70     13.15 o 
  16  10   1       25.48        5.80      6.65 o 
 -16  11   1       18.03       17.89      7.24 o 
 -15  11   1        3.38        5.43      5.62 o 
 -14  11   1       65.47       56.71      8.29 o 
 -13  11   1      107.45      103.18      9.68 o 
 -12  11   1       11.52        9.35      5.16 o 
 -11  11   1      132.98      126.03      9.33 o 
 -10  11   1       79.64       84.53      7.98 o 
  -9  11   1       97.29      104.19      7.97 o 
  -8  11   1        1.49       -1.20      8.91 o 
  -7  11   1      377.10      354.19      9.82 o 
  -6  11   1       95.90       94.85      7.11 o 
  -5  11   1      323.14      335.27      9.66 o 
  -4  11   1      117.14      118.34      7.33 o 
  -3  11   1      405.93      412.90     10.61 o 
  -2  11   1       19.78       29.04      5.16 o 
  -1  11   1      320.09      340.09      8.42 o 
   0  11   1     1172.24     1198.97     17.66 o 
   1  11   1      181.60      182.49      6.89 o 
   2  11   1      417.49      425.53     11.30 o 
   3  11   1      407.31      392.94     12.44 o 
   4  11   1        0.16       -1.65      2.91 o 
   5  11   1      203.90      185.54      7.54 o 
   6  11   1      406.06      398.44     23.02 o 
   7  11   1      419.71      384.33     14.95 o 
   8  11   1      394.43      381.59     17.53 o 
   9  11   1        9.12        2.41      4.52 o 
  10  11   1       42.34       48.16      6.91 o 
  11  11   1      183.96      202.95     11.52 o 
  12  11   1       51.08       55.78     12.44 o 
  13  11   1        5.59        9.09      5.73 o 
  14  11   1      121.36      123.62     12.11 o 
  15  11   1       13.85       14.02      7.39 o 
 -15  12   1       21.12        3.91      6.37 o 
 -14  12   1        1.26       -5.67      5.38 o 
 -13  12   1        1.40       -1.42      4.96 o 
 -12  12   1       91.26       89.31      8.98 o 
 -11  12   1       21.99       17.95      5.78 o 
 -10  12   1       22.61       12.61      5.73 o 
  -9  12   1      387.01      354.05     15.66 o 
  -8  12   1      237.41      217.78     19.70 o 
  -7  12   1       64.83       54.25     17.62 o 
  -6  12   1       77.92       80.32      5.43 o 
  -5  12   1     2237.28     2156.96     33.00 o 
  -4  12   1      663.40      664.84     14.70 o 
  -3  12   1      266.31      279.45      9.11 o 
  -2  12   1      292.22      287.46      6.70 o 
  -1  12   1      504.83      511.38      9.59 o 
   0  12   1     1168.34     1128.52     19.70 o 
   1  12   1       58.78       56.73      5.88 o 
   2  12   1     1808.98     1698.38     27.18 o 
   3  12   1       54.24       39.96      4.36 o 
   4  12   1     2298.50     2232.81     34.04 o 
   5  12   1        0.32        4.40      3.12 o 
   6  12   1      159.98      141.37      7.04 o 
   7  12   1      823.65      741.60     27.68 o 
   8  12   1        1.31        6.96      5.84 o 
   9  12   1      166.52      151.79     11.47 o 
  10  12   1      200.32      189.33     12.78 o 
  11  12   1       16.08       10.97      5.90 o 
  12  12   1       37.58       34.66      6.96 o 
  13  12   1        6.09        7.88      5.92 o 
  14  12   1        7.33        5.69      6.35 o 
  15  12   1      271.64      287.64     15.77 o 
 -15  13   1      477.71      464.29     33.74 o 
 -14  13   1       23.84       38.61      7.96 o 
 -13  13   1        3.32       -3.72      5.62 o 
 -12  13   1        5.83       -3.53     11.72 o 
 -11  13   1       77.19       75.99     17.94 o 
 -10  13   1        6.45       10.05     10.87 o 
  -9  13   1        8.31        9.49      5.64 o 
  -8  13   1      420.93      388.26     16.31 o 
  -7  13   1       87.54       71.00      8.31 o 
  -6  13   1        0.63       -1.82      5.68 o 
  -5  13   1     2681.11     2611.79     46.25 o 
  -4  13   1     1134.39     1016.64     21.86 o 
  -3  13   1        0.86        3.02      3.02 o 
  -2  13   1     1052.97     1014.90     19.63 o 
  -1  13   1      545.42      544.69     10.29 o 
   0  13   1      226.67      200.82      6.06 o 
   1  13   1      408.24      416.46     11.24 o 
   2  13   1       36.80       43.67      5.58 o 
   3  13   1      607.18      538.30     13.76 o 
   4  13   1      148.51      144.41      8.98 o 
   5  13   1      696.12      692.32     15.91 o 
   6  13   1      740.61      709.92     23.44 o 
   7  13   1      338.57      330.17     14.80 o 
   8  13   1        0.04       -6.65      4.63 o 
   9  13   1      228.69      184.81     23.79 o 
  10  13   1       56.75       53.46      8.65 o 
  11  13   1       37.88       27.79      7.63 o 
  12  13   1       45.90       53.05      9.74 o 
  13  13   1       12.87       12.37      7.78 o 
  14  13   1      243.16      260.39     26.65 o 
 -14  14   1       92.32       90.67     12.31 o 
 -13  14   1       16.38       10.47      7.43 o 
 -12  14   1        7.54       17.27      7.56 o 
 -11  14   1        3.22       -4.35      5.74 o 
 -10  14   1      195.85      209.97     19.05 o 
  -9  14   1      249.52      235.55     13.94 o 
  -8  14   1      141.07      147.00     11.40 o 
  -7  14   1      200.32      190.13     12.04 o 
  -6  14   1      520.64      552.67     19.90 o 
  -5  14   1      115.88      147.36      7.67 o 
  -4  14   1      740.77      688.39     18.03 o 
  -3  14   1        0.04       -4.75      3.48 o 
  -2  14   1      214.13      234.32      8.86 o 
  -1  14   1      329.14      272.00      9.22 o 
   0  14   1      293.35      257.38     12.52 o 
   1  14   1       17.52       17.94      3.79 o 
   2  14   1        0.11       -0.64      3.05 o 
   3  14   1      166.40      160.83      7.91 o 
   4  14   1        6.38        7.47      5.47 o 
   5  14   1       58.00       73.13      5.93 o 
   6  14   1      479.60      461.29     17.45 o 
   7  14   1       55.27       65.19     19.40 o 
   8  14   1       16.75       11.75      6.01 o 
   9  14   1       69.11       65.39      9.19 o 
  10  14   1      302.59      297.61     18.41 o 
  11  14   1        8.91       14.73      6.80 o 
  12  14   1       46.90       60.57     18.44 o 
  13  14   1       14.89       19.52      8.37 o 
 -13  15   1        0.15       10.20      7.66 o 
 -12  15   1       77.33       78.99     10.99 o 
 -11  15   1       83.44       62.95      9.84 o 
 -10  15   1      242.90      235.65     28.70 o 
  -9  15   1      125.92      131.37     11.55 o 
  -8  15   1       55.85       53.28      8.31 o 
  -7  15   1      444.73      439.09     19.93 o 
  -6  15   1      193.67      195.02     14.90 o 
  -5  15   1     1333.44     1249.68     24.10 o 
  -4  15   1        1.53        0.54      3.29 o 
  -3  15   1       37.99       33.55      4.84 o 
  -2  15   1       12.77       16.35      5.27 o 
  -1  15   1      124.73      119.01      9.41 o 
   0  15   1      157.03      148.42     18.64 o 
   1  15   1       83.36       71.74      8.18 o 
   2  15   1        3.03       -4.15      2.77 o 
   3  15   1      267.46      287.08     12.82 o 
   4  15   1      326.57      290.77     10.63 o 
   5  15   1      245.95      279.42     10.67 o 
   6  15   1       67.88       64.39      8.48 o 
   7  15   1       24.85       14.96     11.02 o 
   8  15   1       97.22       99.30     10.42 o 
   9  15   1      128.20      124.39     11.75 o 
  10  15   1      135.27      143.80     12.81 o 
  11  15   1      296.82      302.76     17.62 o 
  12  15   1       20.79       21.71      8.38 o 
 -12  16   1       11.32       15.65      7.78 o 
 -11  16   1       68.81       54.73      9.73 o 
 -10  16   1       10.15        9.32      6.70 o 
  -9  16   1      109.58       96.82     10.85 o 
  -8  16   1      562.24      573.33     21.59 o 
  -7  16   1       33.66       51.21      8.25 o 
  -6  16   1     1437.84     1335.91     32.94 o 
  -5  16   1       16.12       10.00      5.57 o 
  -4  16   1       32.04       36.51      5.30 o 
  -3  16   1      317.43      319.84     14.80 o 
  -2  16   1        0.42        3.11      4.47 o 
  -1  16   1      117.40      110.91     11.13 o 
   0  16   1       82.09       75.84      8.62 o 
   1  16   1       37.61       36.51     16.39 o 
   2  16   1       93.27       88.63      9.01 o 
   3  16   1        6.06        5.21      3.70 o 
   4  16   1      112.59      125.48      7.84 o 
   5  16   1     1159.07     1182.54     33.84 o 
   6  16   1      312.60      310.71     15.71 o 
   7  16   1      283.90      316.38     45.30 o 
   8  16   1       71.06       64.95      9.41 o 
   9  16   1       13.25        9.70      7.39 o 
  10  16   1        1.23       -1.67      8.59 o 
  11  16   1       39.51       44.08      9.71 o 
 -11  17   1      120.90      155.45     14.15 o 
 -10  17   1      278.90      296.04     33.17 o 
  -9  17   1        3.18        7.35      6.57 o 
  -8  17   1       58.68       66.56     19.40 o 
  -7  17   1      416.32      422.86     18.52 o 
  -6  17   1       84.68       67.36      8.89 o 
  -5  17   1      258.99      254.72     21.86 o 
  -4  17   1      237.50      205.38     12.63 o 
  -3  17   1       93.64      100.22      9.93 o 
  -2  17   1       89.80       85.50      9.48 o 
  -1  17   1       95.90       95.06      9.76 o 
   0  17   1       71.66       75.23     14.38 o 
   1  17   1      100.54      120.62     22.59 o 
   2  17   1        0.32        0.80      4.70 o 
   3  17   1      227.46      213.70     12.92 o 
   4  17   1      101.00      118.59     10.18 o 
   5  17   1       62.90       53.81      8.71 o 
   6  17   1        3.49        8.44      5.67 o 
   7  17   1       93.57      121.53     11.40 o 
   8  17   1       71.40       51.45     13.18 o 
   9  17   1       37.72       42.33      9.64 o 
  10  17   1       37.18       42.88      9.59 o 
  -9  18   1      331.93      335.63     18.31 o 
  -8  18   1       83.83       93.28     16.72 o 
  -7  18   1        9.04       20.92     11.11 o 
  -6  18   1      480.13      395.93     28.06 o 
  -5  18   1        0.07       15.84      9.70 o 
  -4  18   1       14.23       19.35      9.70 o 
  -3  18   1      308.69      323.92     16.31 o 
  -2  18   1       14.25        1.29      5.48 o 
  -1  18   1      348.44      388.65     17.48 o 
   0  18   1      313.87      349.43     21.45 o 
   1  18   1       25.55       19.87      8.36 o 
   2  18   1      112.56      101.97     10.36 o 
   3  18   1       18.44       24.02      6.68 o 
   4  18   1       51.35       42.43     12.39 o 
   5  18   1       18.11       17.53     10.40 o 
   6  18   1       53.27       69.03     15.55 o 
   7  18   1      162.99      104.27     18.18 o 
   8  18   1       13.46       13.31      8.39 o 
   9  18   1      102.29      121.72     12.66 o 
  -8  19   1        0.13       -3.45      8.65 o 
  -7  19   1      170.42      145.77     21.10 o 
  -6  19   1      226.26      274.59     25.54 o 
  -5  19   1      341.62      386.17     27.47 o 
  -4  19   1      407.02      381.08     27.47 o 
  -3  19   1       50.97       51.21     11.95 o 
  -2  19   1      207.11      213.46     21.48 o 
  -1  19   1        7.77       -3.12      5.11 o 
   0  19   1       84.57       78.39     10.16 o 
   1  19   1       12.09       10.25      8.47 o 
   2  19   1       41.96       43.54      8.22 o 
   3  19   1      230.92      242.79     23.15 o 
   4  19   1        2.98       -7.01      8.77 o 
   5  19   1      239.41      229.58     23.85 o 
   6  19   1       63.47       68.50     16.37 o 
   7  19   1       16.05        6.66     11.98 o 
  -5  20   1        5.98       -5.14      9.88 o 
  -4  20   1       41.38       31.85     11.86 o 
  -3  20   1        0.03        2.86      9.18 o 
  -2  20   1      233.95      237.63     25.37 o 
  -1  20   1       51.02       25.34     16.13 o 
   0  20   1        9.11        6.51      6.41 o 
   1  20   1        4.17        5.58      6.39 o 
   2  20   1       26.22       31.47      8.00 o 
   3  20   1        3.89       19.93     12.27 o 
   4  20   1       55.92       48.22     14.55 o 
 -19   0   2       52.63       30.98      9.47 o 
 -18   0   2        3.02        3.85      7.01 o 
 -17   0   2      456.52      481.97     26.80 o 
 -16   0   2        2.51        0.55      6.08 o 
 -15   0   2       87.17       91.00     10.12 o 
 -14   0   2      475.24      465.80     18.64 o 
 -13   0   2      546.00      505.28     55.29 o 
 -12   0   2     1075.81     1073.29     19.51 o 
 -11   0   2       19.46       20.84      3.06 o 
 -10   0   2     1037.61     1126.23     22.07 o 
  -9   0   2     2468.61     2581.66     42.09 o 
  -8   0   2        6.53       19.62      2.95 o 
  -6   0   2     2251.02     1996.76     32.23 o 
  -5   0   2     2107.96     2090.99     32.99 o 
  -4   0   2       21.51       17.17      2.23 o 
  -3   0   2    20608.57    19517.41    341.98 o 
  -2   0   2    11851.94    11546.91    286.37 o 
   0   0   2     5830.33     5872.12     84.72 o 
   1   0   2     2180.89     2236.76     34.96 o 
   2   0   2     2599.82     2752.61     42.40 o 
   3   0   2     8813.60     8683.13    124.37 o 
   4   0   2     6794.00     7052.28    102.57 o 
   5   0   2      377.31      367.16     10.08 o 
   6   0   2     4782.71     4944.42     97.02 o 
   7   0   2      286.92      343.64     13.85 o 
   8   0   2     1410.83     1281.01     25.46 o 
   9   0   2      239.33      201.39      8.93 o 
  10   0   2      131.71      117.59      8.62 o 
  11   0   2     1745.51     1800.62     29.61 o 
  12   0   2      337.56      314.75     10.93 o 
  13   0   2       60.13       67.24      8.81 o 
  14   0   2      323.47      330.37     16.28 o 
  15   0   2      145.95      143.52     16.66 o 
  16   0   2      243.17      244.81     15.43 o 
  17   0   2      284.27      345.97     20.75 o 
  18   0   2       54.73       48.92     10.47 o 
 -19   1   2       69.53       65.70      8.02 o 
 -18   1   2        2.05        1.87      4.73 o 
 -17   1   2       30.39       21.43      5.47 o 
 -16   1   2      302.59      310.69     15.13 o 
 -15   1   2       13.67       24.71      5.11 o 
 -14   1   2      523.03      526.42     13.82 o 
 -13   1   2     2075.68     2015.50     37.29 o 
 -12   1   2      357.28      318.49      6.89 o 
 -11   1   2      770.92      640.32      9.99 o 
 -10   1   2      102.69       61.38      2.97 o 
  -9   1   2      170.48      185.10      5.24 o 
  -8   1   2      410.53      460.19      7.45 o 
  -7   1   2     2422.04     2511.55     29.46 o 
  -6   1   2      580.28      692.51      8.98 o 
  -5   1   2     2343.38     2449.24     24.43 o 
  -4   1   2      374.23      504.39      7.42 o 
  -3   1   2      205.64      130.21      2.93 o 
  -2   1   2     2217.81     2103.67     20.67 o 
  -1   1   2      243.89      240.34      4.53 o 
   0   1   2     4521.33     4576.33     45.45 o 
   1   1   2       49.92       44.21      3.01 o 
   2   1   2     8183.38     8314.92     75.88 o 
   3   1   2     3887.36     3976.68     38.02 o 
   5   1   2     3515.06     3178.98     31.86 o 
   6   1   2      380.20      254.45      5.74 o 
   7   1   2        2.15        4.66      2.12 o 
   8   1   2       17.55        6.38      2.13 o 
   9   1   2      137.99      132.21      4.84 o 
  10   1   2     1843.08     1899.82     23.01 o 
  11   1   2      663.65      646.64     11.61 o 
  12   1   2      149.19      146.26      5.92 o 
  13   1   2      363.98      361.06      9.83 o 
  14   1   2        0.56        2.97      4.26 o 
  15   1   2      187.63      182.11     10.14 o 
  16   1   2      138.02      141.53      8.91 o 
  17   1   2       51.49       53.68      9.42 o 
  18   1   2      184.48      167.42     10.47 o 
 -19   2   2       56.22       57.67      7.70 o 
 -18   2   2       71.59       57.29      7.11 o 
 -17   2   2       97.11       93.44      7.86 o 
 -16   2   2       45.89       49.27      6.27 o 
 -15   2   2      611.25      579.35     16.96 o 
 -14   2   2      158.15      155.02      7.15 o 
 -13   2   2      119.46      125.19      6.17 o 
 -12   2   2      723.77      708.76     13.66 o 
 -11   2   2       61.83       66.07      4.22 o 
 -10   2   2      616.89      726.55     10.33 o 
  -9   2   2      126.02      126.50      3.55 o 
  -8   2   2       25.11       51.10      2.45 o 
  -6   2   2      854.73      775.61      9.75 o 
  -5   2   2       99.65       83.07      3.97 o 
  -4   2   2      157.68      136.64      3.49 o 
  -3   2   2     2353.11     2548.40     27.82 o 
  -2   2   2     2498.89     2408.60     23.55 o 
  -1   2   2        0.09        5.81      1.26 o 
   0   2   2      223.66      300.11      6.21 o 
   1   2   2     3280.91     3203.16     34.28 o 
   2   2   2       90.17       83.69      3.65 o 
   3   2   2      746.85      783.50      9.78 o 
   4   2   2      945.59     1189.42     13.81 o 
   5   2   2      555.36      584.86      9.75 o 
   6   2   2     1410.50     1404.02     16.64 o 
   7   2   2     1395.46     1557.53     18.46 o 
   9   2   2      450.99      338.96      7.48 o 
  10   2   2      459.04      505.92      9.63 o 
  11   2   2       47.27       53.07      4.08 o 
  12   2   2      135.90      137.23     11.17 o 
  13   2   2      333.52      301.56      9.94 o 
  14   2   2      725.68      705.85     26.29 o 
  15   2   2       16.28       17.54      5.04 o 
  16   2   2      401.10      384.78     13.34 o 
  17   2   2      164.44      175.77     10.79 o 
  18   2   2        0.84       -5.12      6.39 o 
 -19   3   2        2.52       -5.38      6.08 o 
 -18   3   2       91.09       94.75      8.35 o 
 -17   3   2       11.43        7.67      4.92 o 
 -16   3   2       12.43        5.50      7.78 o 
 -15   3   2        0.77        2.93      4.62 o 
 -14   3   2      128.97      131.83      6.72 o 
 -13   3   2      300.60      308.09     12.43 o 
 -12   3   2      457.67      456.09     10.87 o 
 -11   3   2     1384.39     1331.71     20.21 o 
 -10   3   2     1819.38     1758.23     24.07 o 
  -9   3   2        8.15       10.24      2.50 o 
  -8   3   2      835.88      839.35     13.43 o 
  -7   3   2        2.80        8.53      2.19 o 
  -6   3   2     1234.81     1307.00     19.36 o 
  -5   3   2     2184.94     2271.32     23.11 o 
  -4   3   2       93.93      126.10      4.55 o 
  -3   3   2     2474.26     2235.54     25.21 o 
  -2   3   2      535.08      538.02      9.36 o 
  -1   3   2     6316.93     6276.29     63.97 o 
   0   3   2       45.26       37.83      2.06 o 
   1   3   2     1401.05     1482.70     17.54 o 
   2   3   2     1545.24     1500.37     16.07 o 
   3   3   2     4086.33     4253.84     40.70 o 
   4   3   2      794.88      678.08      9.20 o 
   5   3   2     2529.56     2199.47     23.37 o 
   6   3   2     2005.53     1918.44     21.32 o 
   8   3   2     2882.35     3014.05     32.10 o 
   9   3   2       24.11       15.73      2.63 o 
  10   3   2      807.65      739.14     13.03 o 
  11   3   2       42.50       66.75      4.19 o 
  12   3   2      826.99      749.46     15.41 o 
  13   3   2      238.81      214.12      8.82 o 
  14   3   2       79.09       67.56      6.21 o 
  15   3   2      344.27      380.29     14.16 o 
  16   3   2       15.45       15.32      7.69 o 
  17   3   2      450.11      451.14     18.04 o 
  18   3   2      512.40      464.66     19.00 o 
 -19   4   2       67.41       77.41     10.37 o 
 -18   4   2      177.44      177.77     15.20 o 
 -17   4   2      115.92       95.75     12.16 o 
 -16   4   2       34.18       33.79      6.30 o 
 -15   4   2      217.61      208.89      8.58 o 
 -14   4   2      437.79      433.45     14.29 o 
 -13   4   2       46.54       34.14      4.96 o 
 -12   4   2     1181.34     1115.97     18.66 o 
 -11   4   2      196.98      200.90      7.14 o 
 -10   4   2      275.44      298.35      8.04 o 
  -9   4   2      935.21     1016.86     15.97 o 
  -8   4   2     1449.40     1583.52     21.34 o 
  -7   4   2     2356.43     2105.02     30.43 o 
  -6   4   2      961.76      822.08      9.97 o 
  -5   4   2       36.26       53.56      2.39 o 
  -4   4   2      161.93      156.41      4.13 o 
  -3   4   2      206.19      205.68      4.17 o 
  -2   4   2     2956.25     3052.73     37.42 o 
  -1   4   2      122.99      181.42      4.15 o 
   0   4   2     1413.22     1484.34     17.56 o 
   1   4   2     2678.33     2915.50     31.75 o 
   2   4   2     1350.54     1291.17     15.47 o 
   3   4   2     1480.51     1765.24     18.89 o 
   4   4   2     2729.20     2876.69     29.09 o 
   5   4   2      681.17      764.09     10.48 o 
   6   4   2      907.52      902.48     12.15 o 
   7   4   2      659.32      803.33     11.53 o 
   8   4   2      104.78      162.90      7.60 o 
   9   4   2     1676.06     1653.06     20.24 o 
  10   4   2       29.34       39.80      5.10 o 
  11   4   2      105.23      133.22      9.11 o 
  12   4   2      594.48      609.23     15.48 o 
  13   4   2      119.68      115.64      6.90 o 
  14   4   2       93.97       94.79      8.82 o 
  15   4   2      128.74      113.46      9.27 o 
  16   4   2       11.65       17.08     11.92 o 
  17   4   2       97.21       83.99     11.91 o 
 -19   5   2       79.05       63.39     15.93 o 
 -18   5   2       95.61       89.29     12.57 o 
 -17   5   2        6.67        7.11      7.46 o 
 -16   5   2      225.05      186.27     22.56 o 
 -15   5   2      353.57      354.67     10.96 o 
 -14   5   2      572.58      540.25     16.55 o 
 -13   5   2      744.27      753.76     15.24 o 
 -12   5   2      208.57      175.04      7.17 o 
 -11   5   2      893.47      799.40     14.77 o 
 -10   5   2      200.64      182.51      6.58 o 
  -9   5   2      702.91      721.20     12.90 o 
  -8   5   2     1456.61     1434.52     20.00 o 
  -7   5   2       33.85       55.27      3.54 o 
  -6   5   2      298.82      345.35      5.98 o 
  -5   5   2       26.69       38.70      2.20 o 
  -4   5   2      888.08      991.34     11.97 o 
  -3   5   2     1704.45     1699.47     19.98 o 
  -1   5   2     1238.79     1203.16     14.97 o 
   0   5   2     1324.23     1181.81     14.79 o 
   1   5   2      153.65      111.08      3.55 o 
   2   5   2     1612.63     1486.05     18.09 o 
   3   5   2      985.02     1116.02     13.23 o 
   4   5   2      138.85      124.72      5.17 o 
   5   5   2      252.39      231.98      5.36 o 
   6   5   2     1182.20     1040.11     13.43 o 
   8   5   2      565.55      559.64      9.40 o 
   9   5   2      176.98      172.63      8.99 o 
  10   5   2      248.53      245.15      8.17 o 
  11   5   2     1004.70     1066.76     18.65 o 
  12   5   2       64.63       72.23      5.98 o 
  13   5   2      671.73      656.46     14.85 o 
  14   5   2       22.15       16.04      5.91 o 
  15   5   2      145.87      161.33     10.76 o 
  16   5   2      157.10      134.01     13.70 o 
  17   5   2       85.08       79.40     12.13 o 
 -18   6   2        0.22        1.21      7.75 o 
 -17   6   2      102.27      103.33     13.68 o 
 -16   6   2      279.11      255.06     12.43 o 
 -15   6   2      188.14      180.05     11.44 o 
 -14   6   2      505.97      485.13     15.30 o 
 -13   6   2        0.07        1.12      2.93 o 
 -12   6   2      249.77      254.35      8.43 o 
 -11   6   2      931.39      805.24     23.07 o 
 -10   6   2        7.26        5.98      3.10 o 
  -9   6   2      773.50      756.78     13.44 o 
  -8   6   2        3.65        3.19      2.09 o 
  -7   6   2      124.35      105.65      4.53 o 
  -5   6   2       25.56       28.04      2.20 o 
  -4   6   2     1020.86      876.24     11.16 o 
  -3   6   2      489.53      472.50     11.57 o 
  -2   6   2     3793.53     3939.13     42.13 o 
  -1   6   2     1251.67     1395.86     17.18 o 
   0   6   2      801.65      951.10     12.76 o 
   1   6   2     4131.02     4386.48     54.51 o 
   3   6   2     2590.78     2803.19     31.54 o 
   4   6   2      258.75      212.77      4.94 o 
   5   6   2       82.97       68.97      3.09 o 
   6   6   2       72.31       71.79      3.29 o 
   7   6   2     1053.62     1119.99     14.61 o 
   8   6   2      911.94      895.56     12.75 o 
   9   6   2        2.16       -2.68      1.79 o 
  10   6   2      148.21      138.25      7.90 o 
  11   6   2       73.94       84.51      8.24 o 
  12   6   2      656.42      634.67     17.74 o 
  13   6   2      276.55      293.34     14.47 o 
  14   6   2      202.50      195.07     11.66 o 
  15   6   2       76.45       82.32      9.00 o 
  16   6   2       16.38       13.38     11.75 o 
  17   6   2      504.27      508.65     24.38 o 
 -18   7   2      121.52      136.70     21.98 o 
 -17   7   2       65.52       66.90     11.64 o 
 -16   7   2      297.01      270.28     12.98 o 
 -15   7   2      368.90      383.85     14.51 o 
 -14   7   2        0.34        3.25      4.46 o 
 -13   7   2      140.00      147.27      9.24 o 
 -12   7   2       42.95       40.20      6.03 o 
 -11   7   2        3.73        3.79      2.85 o 
 -10   7   2      452.29      416.82     10.08 o 
  -9   7   2       19.82       29.03      3.26 o 
  -8   7   2     1124.75     1075.23     16.50 o 
  -7   7   2      225.17      187.48      5.24 o 
  -6   7   2      875.64      868.66     11.49 o 
  -5   7   2      447.25      436.21      7.24 o 
  -4   7   2      105.38      166.25      4.67 o 
  -3   7   2      542.10      545.44      9.96 o 
  -2   7   2      878.56     1059.21     14.15 o 
  -1   7   2     2725.39     2889.13     32.24 o 
   0   7   2      960.85      922.47     15.71 o 
   1   7   2     1062.05     1151.12     15.14 o 
   2   7   2     3878.41     4066.24     44.04 o 
   3   7   2      546.30      475.11      8.24 o 
   4   7   2      296.84      311.63      5.93 o 
   5   7   2     1317.47     1219.99     15.26 o 
   6   7   2        3.74        4.49      1.63 o 
   7   7   2      281.32      273.72      6.12 o 
   8   7   2        6.01        2.15      1.74 o 
   9   7   2       37.38       35.12      4.73 o 
  10   7   2       27.56       39.12      5.99 o 
  11   7   2      306.85      306.23     12.41 o 
  12   7   2       12.03       16.40      5.97 o 
  13   7   2     1387.05     1401.43     29.41 o 
  14   7   2       19.70       18.82      6.44 o 
  15   7   2       41.86       52.00      8.19 o 
  16   7   2       94.41       84.90     16.86 o 
  17   7   2       38.63       32.17     11.16 o 
 -18   8   2        6.02        1.08      7.82 o 
 -17   8   2      117.66      140.05     15.28 o 
 -16   8   2        0.01        2.31      5.44 o 
 -15   8   2       24.70       24.17      6.11 o 
 -14   8   2      269.08      261.60     17.86 o 
 -13   8   2       91.04       67.29      7.29 o 
 -12   8   2      736.52      748.90     34.57 o 
 -11   8   2      116.08      103.76      7.70 o 
 -10   8   2      102.53      114.98      7.77 o 
  -9   8   2      632.78      634.48     12.11 o 
  -8   8   2       83.26       92.27      6.07 o 
  -7   8   2      812.30      775.51     11.96 o 
  -6   8   2      475.54      501.19      8.00 o 
  -5   8   2     1755.36     1703.24     20.95 o 
  -4   8   2      409.99      424.86     14.62 o 
  -2   8   2        2.77        2.10      1.76 o 
   0   8   2       30.99       32.24      2.60 o 
   1   8   2      523.63      472.35      8.41 o 
   2   8   2       16.85       10.14      1.98 o 
   3   8   2     1966.17     2138.32     25.41 o 
   4   8   2      485.39      537.72      8.77 o 
   5   8   2      756.98      759.86     10.63 o 
   6   8   2        0.63        3.14      2.07 o 
   7   8   2      593.24      645.00     15.43 o 
   8   8   2       14.86       20.80      3.10 o 
   9   8   2       24.55       27.92      5.57 o 
  10   8   2     1234.00     1186.22     33.04 o 
  11   8   2       29.46       31.16      6.10 o 
  12   8   2       22.37       24.88      6.12 o 
  13   8   2       93.15      100.29      9.20 o 
  14   8   2       49.18       40.43     11.16 o 
  15   8   2       18.01       19.28      6.70 o 
  16   8   2      288.68      268.93     18.93 o 
 -17   9   2       28.04       30.33      8.65 o 
 -16   9   2      372.04      351.40     15.18 o 
 -15   9   2        0.44       -3.94      5.04 o 
 -14   9   2        9.51        6.43      5.92 o 
 -13   9   2      295.77      272.60     12.21 o 
 -12   9   2      319.67      286.45     13.84 o 
 -11   9   2       42.22       45.59      6.45 o 
 -10   9   2     3600.84     3319.80     50.32 o 
  -9   9   2      706.20      613.49     16.10 o 
  -8   9   2     1130.56     1035.61     21.34 o 
  -7   9   2      149.69      132.76      3.83 o 
  -6   9   2      388.89      455.40     10.13 o 
  -5   9   2      859.15      820.28     11.99 o 
  -4   9   2       51.23       67.21      3.15 o 
  -3   9   2     1239.05     1131.47     15.49 o 
  -2   9   2       59.77       57.62      3.11 o 
  -1   9   2      344.15      364.57      8.19 o 
   0   9   2      111.58      112.08      4.15 o 
   1   9   2       28.19       22.53      2.77 o 
   2   9   2      364.86      297.32      6.45 o 
   3   9   2        9.53        7.01      1.56 o 
   4   9   2      321.16      315.56      9.21 o 
   5   9   2      644.34      623.28     13.50 o 
   6   9   2      419.36      368.99     10.16 o 
   7   9   2      122.95      123.91      7.09 o 
   8   9   2      663.03      630.97     13.17 o 
   9   9   2     1059.91     1048.38     23.05 o 
  10   9   2      142.70      152.46     17.13 o 
  11   9   2       22.62       24.70      8.08 o 
  12   9   2        0.30        9.77      5.55 o 
  13   9   2       77.16       72.45      8.74 o 
  14   9   2       15.61       25.45      6.87 o 
  15   9   2      218.76      195.15     12.86 o 
  16   9   2       88.66       89.32     10.53 o 
 -17  10   2       33.59       24.71      9.21 o 
 -16  10   2        0.01        1.09      5.98 o 
 -15  10   2      145.53      164.52     11.36 o 
 -14  10   2       27.35       30.87      6.80 o 
 -13  10   2        0.64       -4.07      4.94 o 
 -12  10   2      176.27      136.23      9.59 o 
 -11  10   2     1028.80      981.80     26.95 o 
 -10  10   2       12.48        5.75      4.68 o 
  -9  10   2     1621.58     1532.84     43.93 o 
  -8  10   2       33.25       29.74      5.10 o 
  -7  10   2      658.33      617.36     13.16 o 
  -6  10   2      930.15      929.59     17.33 o 
  -5  10   2      629.84      596.19     13.05 o 
  -4  10   2      670.89      645.05     10.43 o 
  -3  10   2      162.18      172.88      5.02 o 
  -2  10   2      301.95      306.04      9.18 o 
  -1  10   2        6.59        5.25      2.05 o 
   0  10   2        0.13       -1.42      1.54 o 
   1  10   2     2296.41     2188.45     30.24 o 
   2  10   2      706.97      591.53     15.17 o 
   3  10   2      236.08      217.12      7.75 o 
   4  10   2      819.00      788.34     15.98 o 
   5  10   2      697.94      724.85     15.36 o 
   6  10   2        5.96       11.82      3.09 o 
   7  10   2      332.22      322.50     20.22 o 
   8  10   2       55.58       38.99      5.99 o 
   9  10   2      331.49      290.59     12.26 o 
  10  10   2       96.56      101.67      8.75 o 
  11  10   2      761.33      768.35     20.88 o 
  12  10   2      601.54      565.61     18.48 o 
  13  10   2        3.10        7.48      5.71 o 
  14  10   2      533.91      534.39     19.25 o 
  15  10   2        2.84        3.74      6.61 o 
 -16  11   2        0.38       -8.46      5.64 o 
 -15  11   2        9.33       11.61      6.36 o 
 -14  11   2        4.11       -2.81      4.85 o 
 -13  11   2       39.62       46.40      7.17 o 
 -12  11   2      238.67      231.71     12.17 o 
 -11  11   2      204.27      172.07     12.21 o 
 -10  11   2       28.59       27.52      5.89 o 
  -9  11   2        3.94        8.61      5.27 o 
  -8  11   2      708.13      625.23     19.84 o 
  -7  11   2      265.53      206.07      7.89 o 
  -6  11   2      340.74      358.31     11.79 o 
  -5  11   2      137.53      167.13     16.12 o 
  -4  11   2     2928.06     2956.50     34.37 o 
  -3  11   2       32.30       30.16      2.73 o 
  -2  11   2      117.34      116.37      4.62 o 
  -1  11   2      258.91      270.77      7.15 o 
   0  11   2     1214.54     1093.46     21.80 o 
   1  11   2      473.60      495.16      9.25 o 
   2  11   2       22.76       29.35      2.53 o 
   3  11   2       37.99       54.97      4.74 o 
   4  11   2        4.41        2.46      2.85 o 
   5  11   2       12.04       10.02      3.30 o 
   6  11   2      319.44      299.13      9.82 o 
   7  11   2      127.38      137.86      9.27 o 
   8  11   2       28.89       13.60      5.76 o 
   9  11   2        9.46       10.82      5.85 o 
  10  11   2      191.83      205.98     13.71 o 
  11  11   2       10.64       13.56      7.89 o 
  12  11   2      299.01      303.85     14.13 o 
  13  11   2       64.78       70.73      9.14 o 
  14  11   2        5.36       -2.39      6.59 o 
  15  11   2      583.02      564.86     20.60 o 
 -16  12   2       10.34        0.16      6.21 o 
 -15  12   2       55.07       36.10      7.79 o 
 -14  12   2       27.40       27.54      7.15 o 
 -13  12   2        0.19        0.42      4.76 o 
 -12  12   2        1.34        9.55      5.23 o 
 -11  12   2        0.47        4.01      5.58 o 
 -10  12   2        0.66       -1.81      4.84 o 
  -9  12   2        2.67        2.71      4.68 o 
  -8  12   2      691.39      630.95     20.40 o 
  -7  12   2     1170.38     1134.39     28.11 o 
  -6  12   2       13.73       14.41      3.69 o 
  -5  12   2      725.99      727.23     20.74 o 
  -4  12   2      428.68      347.82     10.43 o 
  -3  12   2     3169.25     3021.22     42.74 o 
  -2  12   2       32.93       38.05      3.21 o 
  -1  12   2     1323.43     1330.71     18.66 o 
   0  12   2        8.16       10.83      2.65 o 
   1  12   2      120.26      110.56      7.53 o 
   2  12   2      167.63      162.64      7.35 o 
   3  12   2       23.70       27.67      4.19 o 
   4  12   2      187.13      197.54      8.35 o 
   5  12   2        5.66        9.39      3.53 o 
   6  12   2     1215.89     1178.51     22.29 o 
   7  12   2      395.78      367.08     15.92 o 
   8  12   2       32.21       25.48      6.92 o 
   9  12   2      150.18      149.20     11.94 o 
  10  12   2        9.08        5.88      6.03 o 
  11  12   2       87.60      108.05     11.69 o 
  12  12   2       26.65       17.29      6.42 o 
  13  12   2       47.50       48.15     13.77 o 
  14  12   2       76.33       80.95     10.29 o 
 -15  13   2       69.43       88.10     10.37 o 
 -14  13   2       18.47       20.42      8.29 o 
 -13  13   2        7.96       -0.76      5.72 o 
 -12  13   2        0.07        0.24      6.25 o 
 -11  13   2      306.81      258.38     14.92 o 
 -10  13   2       67.22       52.56      8.40 o 
  -9  13   2       27.79       35.53      7.22 o 
  -8  13   2      845.52      851.68     24.71 o 
  -7  13   2      319.69      334.09     15.05 o 
  -6  13   2       94.21       95.37      6.34 o 
  -5  13   2     1046.84     1038.67     21.46 o 
  -4  13   2      311.74      344.24     11.05 o 
  -3  13   2      102.09       75.80      5.65 o 
  -2  13   2      760.21      732.09     15.86 o 
  -1  13   2      245.44      218.95      6.59 o 
   0  13   2      884.83      917.32     18.05 o 
   1  13   2      526.19      447.03     13.88 o 
   2  13   2      334.78      321.39     10.44 o 
   3  13   2      291.17      220.38     13.74 o 
   4  13   2      218.32      190.93      8.64 o 
   5  13   2      659.88      642.48     15.58 o 
   6  13   2      164.27      163.77      8.15 o 
   7  13   2       62.07       68.21      8.73 o 
   8  13   2      288.34      284.15     19.02 o 
   9  13   2        6.94        0.07      7.25 o 
  10  13   2      125.05       99.11     17.74 o 
  11  13   2        3.95        7.31      6.45 o 
  12  13   2       18.72       20.79      8.25 o 
  13  13   2       72.49       80.07     11.73 o 
 -14  14   2       17.72       15.96     18.44 o 
 -13  14   2      274.79      243.53     16.04 o 
 -12  14   2      384.90      372.30     18.41 o 
 -11  14   2       12.83        6.25      6.22 o 
 -10  14   2      225.34      217.55     18.00 o 
  -9  14   2      159.47      139.23     11.44 o 
  -8  14   2      226.53      184.02     12.16 o 
  -7  14   2        1.66       -1.12      5.09 o 
  -6  14   2      152.56      145.45     18.21 o 
  -5  14   2       31.75       29.64      4.68 o 
  -4  14   2       57.48       55.26      5.48 o 
  -3  14   2        0.77       -3.96      2.64 o 
  -2  14   2        9.19        1.33      3.27 o 
  -1  14   2      468.22      425.92     16.26 o 
   0  14   2        9.12       11.37      3.42 o 
   1  14   2      470.94      370.43     17.83 o 
   2  14   2     1003.20      957.08     19.71 o 
   3  14   2       64.55       67.75      6.89 o 
   4  14   2      360.20      370.10     11.88 o 
   5  14   2        8.24        2.57      3.09 o 
   6  14   2       24.76       28.24      6.70 o 
   7  14   2       81.43       60.49      8.55 o 
   8  14   2      351.22      320.90     16.26 o 
   9  14   2        9.52        3.39      6.09 o 
  10  14   2        3.83       -0.44      5.93 o 
  11  14   2       22.48       21.75      7.95 o 
  12  14   2       77.74       87.42     25.54 o 
  13  14   2       33.87       36.40     12.16 o 
 -13  15   2       90.41       66.49     15.75 o 
 -12  15   2       45.91       32.68      9.32 o 
 -11  15   2       61.03       60.07      9.67 o 
 -10  15   2        1.05        1.46      8.24 o 
  -9  15   2        6.69       10.92      6.46 o 
  -8  15   2       25.36       24.92      6.97 o 
  -7  15   2        4.91        0.78      5.05 o 
  -6  15   2       57.51       54.59     15.31 o 
  -5  15   2       54.95       46.86      5.51 o 
  -4  15   2      134.31      120.48      7.47 o 
  -3  15   2      201.56      216.10      9.29 o 
  -2  15   2        9.97        5.93      4.67 o 
  -1  15   2        8.41        1.93      4.73 o 
   0  15   2       55.80       64.23      8.10 o 
   1  15   2        1.56        5.19      3.38 o 
   2  15   2       37.12       38.43      5.63 o 
   3  15   2      143.71      145.29      8.78 o 
   4  15   2      104.12      116.53      9.45 o 
   5  15   2      170.71      169.28      8.82 o 
   6  15   2        8.67       12.05      6.06 o 
   7  15   2        2.20        3.26      6.17 o 
   8  15   2      238.70      271.39     15.68 o 
   9  15   2        5.05        8.89      6.55 o 
  10  15   2      127.70      146.93     13.30 o 
  11  15   2       96.02      104.67     12.65 o 
  12  15   2      150.10      162.04     14.95 o 
 -12  16   2        2.24        5.41      7.38 o 
 -11  16   2        2.85       -7.84      5.90 o 
 -10  16   2        7.99       14.65      8.88 o 
  -9  16   2       34.88       37.02      7.86 o 
  -8  16   2       12.21       14.42      6.87 o 
  -7  16   2      231.21      228.38     15.08 o 
  -6  16   2       18.19       23.67     10.78 o 
  -5  16   2        8.49        1.37      4.88 o 
  -4  16   2      282.85      240.01     29.46 o 
  -3  16   2      132.38      120.33     21.16 o 
  -2  16   2       55.49       63.73     12.80 o 
  -1  16   2       20.77       22.95      5.94 o 
   0  16   2        1.01        2.27      4.77 o 
   1  16   2        5.94       10.02      5.28 o 
   2  16   2        2.42        2.10      4.76 o 
   3  16   2        2.25        5.47      3.88 o 
   4  16   2      441.19      460.76     14.09 o 
   5  16   2      130.56       98.13      9.85 o 
   6  16   2      111.82      101.46     15.78 o 
   7  16   2      250.28      229.43     14.49 o 
   8  16   2      485.92      477.29     20.55 o 
   9  16   2      151.28      142.27     23.38 o 
  10  16   2        5.30       21.13      8.14 o 
  11  16   2      320.62      346.87     39.36 o 
 -11  17   2       10.85        6.67      7.57 o 
 -10  17   2        0.50       -7.95      5.89 o 
  -9  17   2       47.08       36.39     16.37 o 
  -8  17   2       22.96       15.95      7.54 o 
  -7  17   2       89.52      105.17     10.75 o 
  -6  17   2       43.54       45.82     12.33 o 
  -5  17   2       83.65       90.07     15.37 o 
  -4  17   2        7.68        6.87      5.08 o 
  -3  17   2       85.04       85.07      9.43 o 
  -2  17   2        7.32        4.42      4.98 o 
  -1  17   2        1.66       -6.47      4.31 o 
   0  17   2       54.28       47.03      7.81 o 
   1  17   2      113.33      122.57     10.90 o 
   2  17   2        1.28       -0.11      4.71 o 
   3  17   2        2.54       -0.32      4.95 o 
   4  17   2       51.18       43.40      7.46 o 
   5  17   2       26.53       37.38     11.72 o 
   6  17   2       37.79       28.21      7.41 o 
   7  17   2      809.75      827.14     26.90 o 
   8  17   2      216.88      199.98     14.55 o 
   9  17   2      137.66      147.22     13.61 o 
  -9  18   2       29.60       18.32      9.23 o 
  -8  18   2      237.62      242.27     23.96 o 
  -7  18   2       44.76       28.11     11.69 o 
  -6  18   2        0.25       -4.33      8.24 o 
  -5  18   2        1.82       -0.94      7.95 o 
  -4  18   2      196.85      159.91     18.82 o 
  -3  18   2      249.62      268.52     15.27 o 
  -2  18   2       15.41       -0.39      5.69 o 
  -1  18   2        1.95        8.61      6.12 o 
   0  18   2       44.74       54.72      9.23 o 
   1  18   2       12.91        0.70      5.18 o 
   2  18   2       91.30      107.16     10.93 o 
   3  18   2       32.39       52.42      8.42 o 
   4  18   2       16.54       11.51     10.46 o 
   5  18   2       68.90       96.61     17.83 o 
   6  18   2      179.69      157.34     20.92 o 
   7  18   2      133.60      143.11     13.07 o 
   8  18   2       17.45       14.09      7.49 o 
  -7  19   2       94.19      119.88     19.46 o 
  -6  19   2       81.17       65.52     15.90 o 
  -5  19   2       16.73       12.33     10.93 o 
  -4  19   2       19.47        9.12      9.41 o 
  -3  19   2       71.98       67.59     15.25 o 
  -2  19   2      182.08      228.45     14.88 o 
  -1  19   2      109.33      122.95     11.90 o 
   0  19   2       46.13       38.11     10.29 o 
   1  19   2       16.65       27.72      7.77 o 
   2  19   2       49.93       35.98      9.79 o 
   3  19   2       17.59       34.25     12.33 o 
   4  19   2        0.07       -0.47     10.05 o 
   5  19   2      172.13      194.98     23.32 o 
   6  19   2       18.85        8.71     11.46 o 
  -5  20   2        1.60       -6.43      9.70 o 
  -4  20   2       31.76       38.75     12.68 o 
  -3  20   2      236.02      279.97     24.61 o 
  -2  20   2       71.45       72.04     14.88 o 
  -1  20   2        0.17       -7.93      5.62 o 
   0  20   2       12.57       26.43      8.00 o 
   1  20   2      134.67      148.18     13.18 o 
   2  20   2      135.64      154.84     19.99 o 
   3  20   2      152.79      157.28     21.33 o 
 -19   1   3        0.84       -1.10      5.13 o 
 -18   1   3       57.10       42.98      6.91 o 
 -17   1   3        0.99        2.57      4.67 o 
 -16   1   3       55.22       56.43      6.57 o 
 -15   1   3       14.29       11.31      4.79 o 
 -14   1   3      232.73      263.62     16.47 o 
 -13   1   3      416.30      427.87      9.83 o 
 -12   1   3        5.97        8.17      2.14 o 
 -11   1   3       79.73       88.44      3.77 o 
 -10   1   3      282.84      322.46      6.58 o 
  -9   1   3      826.07      863.97     11.88 o 
  -8   1   3        0.10       -2.32      1.55 o 
  -7   1   3      901.62      946.84     12.12 o 
  -6   1   3     1004.69     1091.13     13.10 o 
  -5   1   3       83.44       68.70      2.71 o 
  -4   1   3     1080.81     1223.56     13.90 o 
  -3   1   3     3233.47     3380.42     32.81 o 
  -2   1   3     7506.70     7707.51     79.47 o 
  -1   1   3     6903.86     7098.52     72.96 o 
   0   1   3      202.34      167.29      9.82 o 
   1   1   3      205.35      170.24      3.70 o 
   2   1   3       51.69       55.39      2.67 o 
   3   1   3      307.75      415.35      6.89 o 
   4   1   3       12.65       24.87      2.28 o 
   5   1   3      995.57     1180.97     14.86 o 
   6   1   3      180.87      217.56     10.47 o 
   7   1   3      179.46      191.73      5.62 o 
   8   1   3       63.63       56.95      3.70 o 
   9   1   3        1.35       -2.19      2.23 o 
  10   1   3        4.79        2.44      2.72 o 
  11   1   3      326.55      334.10      9.34 o 
  12   1   3       27.66       20.25      3.37 o 
  13   1   3        0.05       -2.88      3.26 o 
  14   1   3        3.21       -5.88      3.92 o 
  15   1   3      162.87      152.97      9.05 o 
  16   1   3        1.42       -0.65      4.79 o 
  17   1   3       13.47       17.58      5.85 o 
 -19   2   3        1.10       -1.50      5.38 o 
 -18   2   3       50.47       50.41      7.14 o 
 -17   2   3       45.00       44.36      6.47 o 
 -16   2   3        9.75       13.82      5.09 o 
 -15   2   3      201.88      187.51      9.25 o 
 -14   2   3      390.19      370.73     10.42 o 
 -13   2   3      132.57      106.00      8.87 o 
 -12   2   3       27.46       39.39      4.09 o 
 -11   2   3      272.76      266.58      7.14 o 
 -10   2   3      409.94      406.92      7.42 o 
  -8   2   3        0.65        6.92      3.60 o 
  -7   2   3     1079.50     1215.66     14.61 o 
  -6   2   3       11.34        1.15      1.32 o 
  -5   2   3     1438.78     1600.75     17.60 o 
  -4   2   3     3003.88     3243.29     31.91 o 
  -3   2   3      649.59      654.36      9.70 o 
  -2   2   3     1182.05     1297.53     14.46 o 
  -1   2   3      882.42      835.80     11.66 o 
   0   2   3      137.85      137.88      3.23 o 
   1   2   3      316.03      409.60      6.48 o 
   2   2   3      264.25      280.96      5.30 o 
   3   2   3     3872.64     4374.29     42.52 o 
   4   2   3     1035.72     1298.28     15.59 o 
   5   2   3        6.25        1.59      2.21 o 
   6   2   3      525.12      700.42     10.77 o 
   7   2   3       47.49       60.73      3.54 o 
   8   2   3      169.34      177.30      5.74 o 
   9   2   3       87.04       88.03      4.51 o 
  10   2   3     1134.58     1100.15     16.31 o 
  11   2   3        0.31       -3.52      2.70 o 
  12   2   3       55.44       71.46      5.86 o 
  13   2   3       54.70       67.52      7.89 o 
  14   2   3      161.89      172.64      9.03 o 
  15   2   3        4.72        9.03      4.79 o 
  16   2   3       55.68       69.07      7.45 o 
  17   2   3       19.64       27.56      6.26 o 
 -19   3   3        7.21       10.07      7.36 o 
 -18   3   3       21.27       15.48      6.22 o 
 -17   3   3        8.17        8.21      5.11 o 
 -16   3   3       10.81       13.33      5.47 o 
 -15   3   3      371.96      363.54     15.23 o 
 -14   3   3      411.98      418.81     11.35 o 
 -13   3   3      233.22      196.42      7.73 o 
 -12   3   3       45.93       41.46      4.31 o 
 -11   3   3        3.65        4.40      2.74 o 
 -10   3   3      261.91      341.89      6.35 o 
  -9   3   3        0.70       -1.22      1.98 o 
  -8   3   3     1024.67     1160.24     14.33 o 
  -7   3   3       23.81       21.69      3.20 o 
  -6   3   3     3767.77     3853.25     37.96 o 
  -5   3   3       54.60       83.65      3.98 o 
  -4   3   3     1068.08     1167.15     13.66 o 
  -3   3   3     5804.43     6255.87     58.51 o 
  -2   3   3       20.93       23.71      2.17 o 
  -1   3   3      324.65      351.46      6.69 o 
   0   3   3     2223.57     2280.50     26.35 o 
   1   3   3     1167.32     1413.83     20.64 o 
   2   3   3     4246.32     4596.12     44.26 o 
   4   3   3      309.79      290.49      6.79 o 
   5   3   3     1100.22     1057.48     13.88 o 
   6   3   3      438.56      510.66      8.86 o 
   7   3   3        3.35        1.61      2.00 o 
   8   3   3      104.34      117.85      5.16 o 
   9   3   3       81.15       40.48      3.61 o 
  10   3   3       45.69       56.26      4.25 o 
  11   3   3       99.47       91.30      6.63 o 
  12   3   3      256.87      212.61      8.73 o 
  13   3   3       19.48       22.13      4.79 o 
  14   3   3       43.78       34.32      8.29 o 
  15   3   3      473.44      474.65     16.16 o 
  16   3   3        6.31        3.23      4.92 o 
  17   3   3       17.45       24.96      7.87 o 
 -19   4   3       11.93        5.13     10.50 o 
 -18   4   3      131.86      121.10     11.32 o 
 -17   4   3      121.41      113.75     13.16 o 
 -16   4   3        7.99        4.49      5.30 o 
 -15   4   3      270.33      268.84      9.63 o 
 -14   4   3       10.34        3.46      3.44 o 
 -13   4   3      178.73      160.67      8.40 o 
 -12   4   3        1.95       12.06      3.63 o 
 -11   4   3        1.86        1.69      2.55 o 
 -10   4   3      139.40      133.65      6.32 o 
  -9   4   3       13.11       36.21      3.42 o 
  -8   4   3      172.88      215.53      6.38 o 
  -7   4   3      760.92      839.42     11.26 o 
  -6   4   3        4.60       17.73      2.19 o 
  -5   4   3     1435.92     1411.09     16.23 o 
  -4   4   3     2765.57     2985.82     30.15 o 
  -3   4   3        7.16        5.60      1.51 o 
  -1   4   3     1378.25     1319.72     16.83 o 
   0   4   3      698.53      785.85     11.60 o 
   1   4   3     1574.31     1866.78     22.55 o 
   2   4   3       93.19       91.50      4.81 o 
   3   4   3       70.71       63.37      4.02 o 
   4   4   3      212.93      264.86      6.64 o 
   5   4   3      197.90      168.70      6.78 o 
   6   4   3      554.15      636.61     10.15 o 
   7   4   3      496.87      488.74      8.93 o 
   8   4   3      736.85      702.89     13.78 o 
   9   4   3       60.24       42.30      3.61 o 
  10   4   3       41.38       48.94      3.92 o 
  11   4   3        4.91        1.13      3.89 o 
  12   4   3      125.46      117.15      7.05 o 
  13   4   3       70.79       78.85      7.00 o 
  14   4   3       33.03       34.22      5.37 o 
  15   4   3       26.43       43.77      9.57 o 
  16   4   3        6.06       -2.50      7.65 o 
  17   4   3       26.34       30.13      8.24 o 
 -19   5   3      142.74      136.82     12.60 o 
 -18   5   3        2.04      -11.79      7.86 o 
 -17   5   3        0.04       -1.32      7.23 o 
 -16   5   3      125.62      116.54     23.50 o 
 -15   5   3       50.14       46.04      5.30 o 
 -14   5   3      148.67      146.67      8.00 o 
 -13   5   3       56.85       29.75      5.43 o 
 -12   5   3      287.13      290.57      9.08 o 
 -11   5   3        1.34        6.35      2.77 o 
 -10   5   3      150.31      167.18     10.10 o 
  -9   5   3       49.21       52.43      3.92 o 
  -8   5   3      520.67      552.50     10.73 o 
  -7   5   3       29.85       52.20      2.73 o 
  -6   5   3      169.16      159.61      6.73 o 
  -5   5   3      371.99      403.52      7.15 o 
  -4   5   3      228.14      284.45      5.70 o 
  -3   5   3        0.11       -1.24      1.49 o 
  -2   5   3      100.66      118.31      4.08 o 
  -1   5   3     2904.90     3056.93     34.15 o 
   0   5   3       12.87        4.46      1.76 o 
   1   5   3     1358.47     1619.79     20.31 o 
   2   5   3      130.16      195.29      5.44 o 
   3   5   3      176.43      221.84      5.41 o 
   4   5   3      254.36      339.10      7.56 o 
   5   5   3       99.50      129.73      4.39 o 
   6   5   3      477.33      380.77      7.59 o 
   7   5   3        4.32        5.17      2.07 o 
   8   5   3      117.21      117.41      7.03 o 
   9   5   3      325.17      318.73      8.66 o 
  10   5   3      606.03      673.14     19.59 o 
  11   5   3       13.89        4.28      3.83 o 
  12   5   3        4.44       -3.06      3.40 o 
  13   5   3      120.73      110.73      7.09 o 
  14   5   3       15.64        5.14      5.38 o 
  15   5   3       59.73       58.10      8.07 o 
  16   5   3      128.13      134.97     14.06 o 
 -18   6   3       41.10       48.40     10.97 o 
 -17   6   3       16.82        8.18      7.70 o 
 -16   6   3       96.99       92.90      8.45 o 
 -15   6   3       60.08       49.03      6.68 o 
 -14   6   3       70.66       66.85      5.79 o 
 -13   6   3      101.85      118.88      6.56 o 
 -12   6   3      557.89      496.21     13.95 o 
 -11   6   3       84.29       63.67      4.87 o 
 -10   6   3      127.16      144.60      6.20 o 
  -9   6   3      234.10      212.27      7.50 o 
  -8   6   3       36.61       25.23      2.07 o 
  -7   6   3       38.07       19.24      2.39 o 
  -6   6   3      169.66      145.43      4.44 o 
  -5   6   3     1220.39     1281.88     15.67 o 
  -4   6   3      214.33      186.02      5.39 o 
  -3   6   3      857.10      917.18     13.23 o 
  -2   6   3     2418.16     2609.10     30.01 o 
  -1   6   3       87.11       70.68      4.31 o 
   0   6   3      886.80      804.86     12.07 o 
   1   6   3      501.58      505.92     12.66 o 
   2   6   3      194.36      201.21      7.53 o 
   3   6   3      369.18      459.82      8.90 o 
   4   6   3      198.37      273.00      7.11 o 
   5   6   3       47.99       36.50      3.39 o 
   6   6   3      235.40      168.61      5.43 o 
   7   6   3      626.72      688.22     12.10 o 
   8   6   3      365.38      338.16      7.63 o 
   9   6   3      106.00       79.38      4.31 o 
  10   6   3      104.09       64.64      5.06 o 
  11   6   3       29.73       25.75      5.46 o 
  12   6   3        0.40        5.51      5.20 o 
  13   6   3        0.89       -2.40      5.12 o 
  14   6   3      196.07      197.16     16.99 o 
  15   6   3       55.27       32.50      7.56 o 
  16   6   3      254.06      269.62     18.44 o 
 -18   7   3       78.61       73.73     12.58 o 
 -17   7   3      136.48      144.87     14.72 o 
 -16   7   3      357.66      361.02     15.51 o 
 -15   7   3       42.45       37.89     14.25 o 
 -14   7   3       28.57       29.03      5.68 o 
 -13   7   3       47.06       41.98      6.22 o 
 -12   7   3       17.04       23.42      3.96 o 
 -11   7   3       47.90       46.13      4.53 o 
 -10   7   3      442.07      382.26      9.72 o 
  -9   7   3       25.08       33.55      3.69 o 
  -8   7   3        2.57        0.31      1.70 o 
  -7   7   3      433.85      475.11      8.22 o 
  -6   7   3      597.50      545.01      8.97 o 
  -5   7   3       34.88       34.26      3.48 o 
  -4   7   3     2737.21     2824.97     32.58 o 
  -2   7   3      666.91      751.59     11.85 o 
  -1   7   3      486.99      571.40     14.57 o 
   0   7   3      160.17      224.65      7.42 o 
   1   7   3     2520.09     2849.00     32.97 o 
   2   7   3      590.75      493.63     12.21 o 
   3   7   3       25.77       35.98      2.97 o 
   4   7   3       24.17       22.53      2.55 o 
   5   7   3      396.39      326.61      6.88 o 
   6   7   3       18.55       19.04      2.49 o 
   7   7   3       28.59       35.80      3.67 o 
   8   7   3       13.66       10.20      2.47 o 
   9   7   3      133.87      117.41      8.06 o 
  10   7   3      112.91      107.35      8.28 o 
  11   7   3      111.41      115.96      8.96 o 
  12   7   3       99.21       82.96      9.89 o 
  13   7   3      166.29      169.86     11.07 o 
  14   7   3       23.46       18.68      7.20 o 
  15   7   3      164.73      160.97     11.83 o 
  16   7   3      177.57      157.99     15.41 o 
 -18   8   3       45.28       50.88     11.60 o 
 -17   8   3      331.54      302.13     24.40 o 
 -16   8   3        0.03        3.13      5.20 o 
 -15   8   3       76.67       68.70      7.95 o 
 -14   8   3      258.32      231.66     11.66 o 
 -13   8   3      137.25      111.95     10.05 o 
 -12   8   3      173.38      180.32     10.01 o 
 -11   8   3       29.10       27.49      5.59 o 
 -10   8   3      111.91      120.10      6.00 o 
  -9   8   3      117.91      164.34      6.47 o 
  -8   8   3      425.94      470.23      8.29 o 
  -7   8   3       44.18       75.76      3.49 o 
  -6   8   3       73.67       43.38      3.07 o 
  -5   8   3     2659.47     2680.93     31.48 o 
  -4   8   3      729.49      757.63     12.03 o 
  -3   8   3      586.38      639.26     10.76 o 
  -2   8   3      220.78      193.59      5.58 o 
  -1   8   3      310.78      332.99      7.31 o 
   0   8   3      170.27      168.76      5.61 o 
   1   8   3      140.75      116.66      4.62 o 
   2   8   3      144.35      114.96      4.55 o 
   3   8   3        0.04       -2.48      1.65 o 
   4   8   3       90.30       96.99      4.23 o 
   5   8   3      746.88      855.08     13.44 o 
   6   8   3      121.62       97.16      4.64 o 
   7   8   3       11.45        9.91      3.09 o 
   8   8   3     1406.77     1423.18     21.99 o 
   9   8   3       19.41       16.14      5.25 o 
  10   8   3      372.08      357.10     13.61 o 
  11   8   3      414.31      421.40     15.13 o 
  12   8   3      455.33      430.15     15.72 o 
  13   8   3        0.23       10.10      5.90 o 
  14   8   3       55.77       60.94      8.46 o 
  15   8   3      176.96      164.67     17.53 o 
  16   8   3       63.06       69.66      9.96 o 
 -17   9   3       14.55        9.71      6.55 o 
 -16   9   3      195.92      223.38     12.71 o 
 -15   9   3        1.83        3.41      5.35 o 
 -14   9   3        0.27       -1.15      4.47 o 
 -13   9   3       17.54       11.25      7.09 o 
 -12   9   3       53.70       51.42     13.55 o 
 -11   9   3       92.64       71.91      7.36 o 
 -10   9   3       20.62       37.19      5.96 o 
  -9   9   3       27.41       19.80      4.60 o 
  -8   9   3       50.49       40.37      4.77 o 
  -7   9   3        7.78        7.55      2.11 o 
  -6   9   3       38.77       54.19      3.60 o 
  -5   9   3       18.25       31.82      4.35 o 
  -4   9   3     1252.71     1254.09     17.42 o 
  -3   9   3      948.22      823.27     15.78 o 
  -2   9   3       61.28       59.23      3.48 o 
  -1   9   3      900.26      814.69     12.87 o 
   0   9   3      799.28      854.16     13.27 o 
   1   9   3       58.77       55.89      3.51 o 
   2   9   3        2.04        0.40      1.86 o 
   3   9   3        0.05        0.69      1.91 o 
   4   9   3      221.48      270.58      6.99 o 
   5   9   3      258.42      236.93      6.20 o 
   6   9   3      201.84      170.26      7.47 o 
   7   9   3     4811.39     4688.77     55.36 o 
   8   9   3       28.13       30.85      4.51 o 
   9   9   3        1.10       -3.48      4.46 o 
  10   9   3      449.13      472.24     15.81 o 
  11   9   3      125.69      131.81      9.92 o 
  12   9   3       91.49      105.69      9.63 o 
  13   9   3       55.35       59.19      8.23 o 
  14   9   3      231.11      237.10     19.47 o 
  15   9   3        0.10       -9.02      6.01 o 
 -17  10   3       69.27       69.49      9.35 o 
 -16  10   3      120.51      108.19     10.29 o 
 -15  10   3      175.23      156.33     10.95 o 
 -14  10   3        0.00       -1.19      4.88 o 
 -13  10   3      200.50      180.17     10.95 o 
 -12  10   3      225.21      215.91     12.29 o 
 -11  10   3       21.78       21.19      6.79 o 
 -10  10   3        5.87        3.75      4.36 o 
  -9  10   3      271.83      255.16     11.08 o 
  -8  10   3       96.94      136.54      9.80 o 
  -7  10   3        3.20        4.34      2.76 o 
  -6  10   3      523.55      480.30      9.23 o 
  -5  10   3      121.77       92.74      5.07 o 
  -4  10   3       31.92       11.78      2.31 o 
  -3  10   3        3.32        6.42      2.12 o 
  -2  10   3       27.66       13.21      2.34 o 
  -1  10   3       64.19       70.10      4.29 o 
   0  10   3       67.34       57.27      4.38 o 
   1  10   3      485.77      453.29      9.22 o 
   2  10   3      712.65      698.01     11.98 o 
   3  10   3     1396.86     1272.26     17.91 o 
   4  10   3      260.37      284.83     12.04 o 
   5  10   3      492.35      447.73     12.16 o 
   6  10   3      273.58      279.51      9.73 o 
   7  10   3        8.31        5.15      3.33 o 
   8  10   3        5.76        8.82      5.85 o 
   9  10   3       25.44       40.50      6.81 o 
  10  10   3       52.71       49.81     13.93 o 
  11  10   3      254.36      243.81     18.19 o 
  12  10   3       59.38       57.01      8.29 o 
  13  10   3      217.24      214.20     13.00 o 
  14  10   3        3.06       -0.78      6.69 o 
  15  10   3        0.66       -9.34      6.23 o 
 -16  11   3      118.59      118.13     17.03 o 
 -15  11   3        8.22        3.12      5.76 o 
 -14  11   3      176.24      145.26     10.79 o 
 -13  11   3        5.47       11.76      5.75 o 
 -12  11   3      177.58      173.01     10.80 o 
 -11  11   3        0.64        0.62      4.48 o 
 -10  11   3       35.46       45.54      6.70 o 
  -9  11   3      166.41      156.56     10.98 o 
  -8  11   3      156.71      135.95     10.11 o 
  -7  11   3      149.67      135.02     10.23 o 
  -6  11   3      335.48      330.84     10.17 o 
  -5  11   3      162.10      173.07      5.54 o 
  -4  11   3       68.39       47.20      3.38 o 
  -3  11   3      197.51      184.25      8.02 o 
  -2  11   3      237.69      252.90      7.63 o 
  -1  11   3     1060.40      990.75     15.37 o 
   0  11   3      644.11      652.75     11.65 o 
   1  11   3      722.57      729.14     13.83 o 
   2  11   3      335.39      336.98      8.40 o 
   3  11   3      952.96      872.51     17.87 o 
   4  11   3       86.22       96.93      6.36 o 
   5  11   3      188.48      181.08      8.96 o 
   6  11   3      112.89       91.29      8.95 o 
   7  11   3        8.36        3.88      4.15 o 
   8  11   3      369.69      323.21     16.13 o 
   9  11   3      276.03      270.44     15.02 o 
  10  11   3       48.04       57.40      7.91 o 
  11  11   3       46.38       43.21      9.58 o 
  12  11   3      492.98      486.17     17.99 o 
  13  11   3       53.37       62.10      9.28 o 
  14  11   3        1.30       -3.91      6.49 o 
 -16  12   3        0.63        2.52      6.48 o 
 -15  12   3      241.30      268.27     14.34 o 
 -14  12   3        2.91        3.00      6.86 o 
 -13  12   3      164.45      162.64     18.70 o 
 -12  12   3       25.03       31.33      6.68 o 
 -11  12   3       33.38       29.11      7.33 o 
 -10  12   3      265.27      232.73     13.82 o 
  -9  12   3       40.24       38.95      9.91 o 
  -8  12   3        4.73       -2.64      8.62 o 
  -7  12   3        2.97       10.35      5.33 o 
  -6  12   3       63.17       55.14      5.20 o 
  -5  12   3      320.48      376.43     13.41 o 
  -4  12   3       76.76       73.48      5.74 o 
  -3  12   3       26.07       29.53      4.46 o 
  -2  12   3     1565.66     1511.84     31.35 o 
  -1  12   3     2409.54     2424.84     30.40 o 
   0  12   3       53.90       61.35      6.55 o 
   1  12   3     2917.90     2832.15     50.38 o 
   2  12   3       20.58        9.22      5.31 o 
   3  12   3        1.55        6.38      6.25 o 
   4  12   3        3.96        5.60      3.60 o 
   5  12   3       85.22       70.34      6.74 o 
   6  12   3      282.33      262.83     10.15 o 
   7  12   3      363.48      348.61     22.21 o 
   8  12   3      673.58      668.56     22.99 o 
   9  12   3       87.17      102.29     10.86 o 
  10  12   3      158.01      161.21     13.35 o 
  11  12   3      287.43      291.42     17.12 o 
  12  12   3        0.64       -2.78      6.66 o 
  13  12   3       77.78       88.85     10.54 o 
 -15  13   3        1.41        3.03      6.53 o 
 -14  13   3       46.23       42.04      9.07 o 
 -13  13   3       31.08       15.27     10.02 o 
 -12  13   3       81.68       76.11     15.43 o 
 -11  13   3       19.41       16.73      7.08 o 
 -10  13   3      133.14      120.01     11.17 o 
  -9  13   3      393.24      391.27     17.02 o 
  -8  13   3      163.21      151.51     11.25 o 
  -7  13   3      487.18      480.30     17.97 o 
  -6  13   3     1259.67     1209.63     25.80 o 
  -5  13   3      424.87      381.87     11.83 o 
  -4  13   3      467.14      503.04     13.53 o 
  -3  13   3      742.67      725.06     16.34 o 
  -2  13   3      666.15      594.61     11.67 o 
  -1  13   3      334.40      325.85      8.49 o 
   0  13   3      837.90      808.50     17.31 o 
   1  13   3       84.47      105.73      7.59 o 
   2  13   3      407.65      394.66     17.64 o 
   3  13   3      138.99      109.84      7.08 o 
   4  13   3      201.73      211.51      9.29 o 
   5  13   3       72.11       81.59      6.58 o 
   6  13   3      406.90      405.25     17.54 o 
   7  13   3       13.28       13.61      6.31 o 
   8  13   3      198.31      197.28     13.71 o 
   9  13   3      416.34      409.09     18.72 o 
  10  13   3      192.09      207.30     14.88 o 
  11  13   3       16.88       19.63      8.09 o 
  12  13   3      349.93      365.82     19.94 o 
  13  13   3       29.31       23.65      9.00 o 
 -14  14   3        0.20        2.82      6.96 o 
 -13  14   3        2.51       -0.58      6.32 o 
 -12  14   3        8.01       10.04      7.26 o 
 -11  14   3      328.36      327.36     28.79 o 
 -10  14   3      196.14      188.68     13.32 o 
  -9  14   3        0.78        0.44      5.54 o 
  -8  14   3      849.65      845.80     31.88 o 
  -7  14   3      196.47      199.14     12.49 o 
  -6  14   3       36.33       31.42      6.80 o 
  -5  14   3       99.81       97.83      6.97 o 
  -4  14   3       63.11       59.43      5.82 o 
  -3  14   3       13.36        9.34      3.81 o 
  -2  14   3      132.76      111.12      6.83 o 
  -1  14   3       44.43       30.74      4.40 o 
   0  14   3       57.56       53.19      5.28 o 
   1  14   3        2.78       -1.08      3.20 o 
   2  14   3       16.82       19.66      8.04 o 
   3  14   3        0.05       -1.41      3.41 o 
   4  14   3       23.92       20.45      4.72 o 
   5  14   3      185.09      173.17      8.84 o 
   6  14   3       14.04       22.05      6.80 o 
   7  14   3       14.03       10.57      6.23 o 
   8  14   3      208.52      255.77     15.24 o 
   9  14   3      218.26      210.05     21.39 o 
  10  14   3      436.15      475.55     30.83 o 
  11  14   3      205.57      218.58     16.07 o 
  12  14   3       21.72       20.26      8.74 o 
 -13  15   3        7.80       13.24      9.61 o 
 -12  15   3      113.80      112.86     17.56 o 
 -11  15   3      261.51      273.46     16.62 o 
 -10  15   3      112.24      107.72     11.30 o 
  -9  15   3       39.93       53.16      9.01 o 
  -8  15   3      452.85      468.90     19.04 o 
  -7  15   3      132.69       99.67     10.05 o 
  -6  15   3      299.09      298.49     14.68 o 
  -5  15   3      239.70      242.25     18.72 o 
  -4  15   3       87.48       90.84      7.04 o 
  -3  15   3      118.93      126.80     10.39 o 
  -2  15   3       19.68       23.90     10.43 o 
  -1  15   3      963.86      949.47     26.34 o 
   0  15   3       18.79       18.97      8.39 o 
   1  15   3       33.63       36.52      5.17 o 
   2  15   3      250.50      268.82     10.65 o 
   3  15   3        3.77        6.15      4.09 o 
   4  15   3        1.74        4.90      3.88 o 
   5  15   3        7.64        4.64      3.69 o 
   6  15   3      108.65      108.30     20.16 o 
   7  15   3       37.34       52.66      9.05 o 
   8  15   3        1.34       -0.26      6.43 o 
   9  15   3      609.37      618.38     24.21 o 
  10  15   3      234.68      218.09     15.91 o 
  11  15   3      291.38      272.99     17.95 o 
 -12  16   3      281.35      263.13     17.29 o 
 -11  16   3        8.38       23.70     17.56 o 
 -10  16   3       83.03       95.33     11.27 o 
  -9  16   3      216.58      215.11     14.57 o 
  -8  16   3      300.84      323.92     19.84 o 
  -7  16   3      272.98      298.68     15.54 o 
  -6  16   3       37.61       41.12      7.86 o 
  -5  16   3      210.28      201.93     12.51 o 
  -4  16   3       94.67       88.89      9.45 o 
  -3  16   3       82.31       97.02     10.00 o 
  -2  16   3      317.65      327.21     15.66 o 
  -1  16   3       27.56       12.74      9.32 o 
   0  16   3      219.30      217.99     28.08 o 
   1  16   3       92.84       95.02     12.83 o 
   2  16   3       14.30       10.46      5.74 o 
   3  16   3      334.27      287.18     17.45 o 
   4  16   3       46.52       35.71      5.68 o 
   5  16   3      294.61      299.45     15.88 o 
   6  16   3        0.50       -1.36      5.52 o 
   7  16   3        1.15       -2.02     10.05 o 
   8  16   3        4.92        7.52     11.46 o 
   9  16   3        3.01        2.06      7.07 o 
  10  16   3       34.68       30.63      9.06 o 
 -11  17   3      247.20      282.38     17.87 o 
 -10  17   3        6.89       10.53      7.43 o 
  -9  17   3       58.51       56.54      9.78 o 
  -8  17   3      144.74      147.54     12.89 o 
  -7  17   3      197.93      233.35     14.65 o 
  -6  17   3      190.74      189.72     20.34 o 
  -5  17   3        1.52       -0.58      8.47 o 
  -4  17   3      112.85      124.48     10.93 o 
  -3  17   3      184.46      193.90     13.21 o 
  -2  17   3       49.49       55.75      8.68 o 
  -1  17   3      341.81      345.20     23.47 o 
   0  17   3       73.20       84.38     10.00 o 
   1  17   3      151.01      156.98     12.26 o 
   2  17   3       67.20       55.46      8.58 o 
   3  17   3        1.63       -0.19      5.21 o 
   4  17   3       82.98       83.29     15.72 o 
   5  17   3      105.22       98.29     17.80 o 
   6  17   3       64.70       60.36      9.45 o 
   7  17   3       44.72       34.43      8.55 o 
   8  17   3       40.10       27.73      8.79 o 
   9  17   3       21.90       16.62      8.47 o 
  -9  18   3        9.65       11.63     11.28 o 
  -8  18   3      131.15      131.33     19.81 o 
  -7  18   3      372.07      376.70     27.94 o 
  -6  18   3       11.27       10.64      9.12 o 
  -5  18   3       57.23       63.24     14.79 o 
  -4  18   3       70.35       91.30     16.01 o 
  -3  18   3        3.87       -4.77      7.95 o 
  -2  18   3      955.60      985.66     46.14 o 
  -1  18   3        4.39        5.18      6.18 o 
   0  18   3      238.82      271.33     15.37 o 
   1  18   3       71.49       48.01      8.50 o 
   2  18   3        0.01       -0.30      5.48 o 
   3  18   3       90.31       88.62     10.53 o 
   4  18   3      144.52      169.97     20.87 o 
   5  18   3      213.63      267.75     25.37 o 
   6  18   3       37.98       40.21     14.20 o 
   7  18   3      106.46      105.71     13.62 o 
  -7  19   3      382.88      386.05     29.17 o 
  -6  19   3      624.72      688.87     37.82 o 
  -5  19   3       76.35       86.04     16.42 o 
  -4  19   3      418.76      376.46     26.83 o 
  -3  19   3      240.42      243.66     23.73 o 
  -2  19   3        0.88       -7.53     10.40 o 
  -1  19   3        0.34        3.49      6.78 o 
   0  19   3        6.36       -2.15      9.23 o 
   1  19   3      253.01      259.80     15.92 o 
   2  19   3      209.21      246.69     15.66 o 
   3  19   3       97.73      128.76     19.99 o 
   4  19   3      880.00      959.49     46.12 o 
   5  19   3       43.41       53.30     16.25 o 
  -4  20   3       14.86       32.15     13.09 o 
  -3  20   3      743.31      794.02     40.21 o 
  -2  20   3      210.27      224.36     15.89 o 
  -1  20   3       30.29       20.11      7.68 o 
   0  20   3      175.86      177.59     14.52 o 
   1  20   3       78.36      116.16     12.67 o 
 -19   0   4      254.05      295.52     18.94 o 
 -18   0   4      220.94      192.72     38.17 o 
 -17   0   4       46.58       47.16      9.68 o 
 -16   0   4       34.01       45.56      9.17 o 
 -15   0   4      200.78      186.66     13.20 o 
 -14   0   4      858.07      762.70     37.55 o 
 -13   0   4      570.81      548.26     17.97 o 
 -12   0   4     1174.58     1243.12     22.29 o 
 -11   0   4     3701.78     3994.33     54.16 o 
 -10   0   4      864.99     1008.47     19.53 o 
  -9   0   4       75.16       32.71      3.51 o 
  -8   0   4     3389.05     3037.00     41.31 o 
  -7   0   4     3252.87     3495.86     46.10 o 
  -6   0   4     2407.90     2626.85     35.71 o 
  -5   0   4        5.70       -0.88      2.00 o 
  -4   0   4     8620.11     9646.72    115.18 o 
  -3   0   4     1735.19     1563.46     37.64 o 
  -2   0   4     1809.91     1965.35     26.72 o 
  -1   0   4       16.81        8.56      2.81 o 
   1   0   4      393.89      354.84     13.71 o 
   2   0   4       21.28       10.29      3.41 o 
   3   0   4     6342.25     6052.74     91.81 o 
   4   0   4      610.67      626.55     20.22 o 
   5   0   4     4729.34     4867.19    134.05 o 
   7   0   4      885.76      723.82     18.91 o 
   8   0   4      520.53      482.12     25.26 o 
   9   0   4      166.68      141.19      7.54 o 
  10   0   4      294.15      336.75     11.59 o 
  11   0   4       10.44        5.18      4.29 o 
  12   0   4      485.08      497.77     24.75 o 
  13   0   4      179.75      173.53     16.22 o 
  14   0   4      210.13      202.27     13.86 o 
  15   0   4      983.33     1066.28     37.73 o 
  16   0   4       36.98       25.23      8.87 o 
 -19   1   4      151.28      172.80     10.90 o 
 -18   1   4        3.27        0.77      5.01 o 
 -17   1   4      282.92      299.15     12.21 o 
 -16   1   4       12.29        8.43      4.84 o 
 -15   1   4      976.56     1006.84     20.61 o 
 -14   1   4      632.43      599.42     15.09 o 
 -13   1   4     2136.74     1980.15     25.61 o 
 -12   1   4      664.93      625.47     10.56 o 
 -11   1   4       37.39       33.49      3.77 o 
 -10   1   4      212.18      176.69      7.85 o 
  -9   1   4     1240.46     1130.67     14.78 o 
  -8   1   4        3.09        9.92      2.04 o 
  -7   1   4     1907.23     2228.41     24.27 o 
  -4   1   4       28.70       23.43      2.15 o 
  -3   1   4      968.31      960.50     13.42 o 
  -2   1   4     1148.86     1282.87     15.31 o 
  -1   1   4      862.05      948.98     13.89 o 
   0   1   4       27.07        0.67      3.86 o 
   2   1   4      128.80      136.92      4.49 o 
   4   1   4     3747.80     3926.35     39.81 o 
   5   1   4      408.17      460.21      9.20 o 
   6   1   4     1159.34     1144.32     15.53 o 
   7   1   4      316.75      254.67      6.85 o 
   8   1   4     1019.10     1044.38     15.45 o 
   9   1   4      455.67      526.48     14.43 o 
  10   1   4        4.20        3.67      3.30 o 
  11   1   4      264.51      281.92      7.93 o 
  12   1   4      322.15      303.45      8.38 o 
  13   1   4        3.12       -4.82      3.21 o 
  14   1   4      164.24      165.55      9.13 o 
  15   1   4        0.11       -2.20      4.79 o 
  16   1   4      309.07      318.73     12.92 o 
 -19   2   4       44.69       49.71      7.68 o 
 -18   2   4      182.66      177.09     10.44 o 
 -17   2   4      205.18      187.01     10.15 o 
 -16   2   4      721.98      693.02     17.29 o 
 -15   2   4        2.08       -1.56      4.29 o 
 -14   2   4      622.86      601.64     25.28 o 
 -13   2   4      316.68      268.49     10.80 o 
 -12   2   4      197.34      196.49      9.46 o 
 -11   2   4      593.97      659.55     13.06 o 
 -10   2   4       14.38       30.56      3.62 o 
  -9   2   4      454.62      360.36      7.20 o 
  -8   2   4      594.20      449.29      7.97 o 
  -7   2   4        4.90       10.02      2.24 o 
  -6   2   4     1337.64     1378.73     16.50 o 
  -5   2   4      518.67      543.33      9.92 o 
  -4   2   4     2039.41     2003.34     24.28 o 
  -3   2   4      691.65      666.55     12.27 o 
  -1   2   4      317.90      296.38      7.29 o 
   0   2   4       44.73       76.98      3.90 o 
   1   2   4       66.08       43.11      3.16 o 
   2   2   4        2.02        6.44      1.81 o 
   3   2   4      103.84      113.61      5.09 o 
   4   2   4     2195.57     2494.06     27.19 o 
   5   2   4     2949.65     3005.44     32.12 o 
   6   2   4       25.73       20.84      2.82 o 
   7   2   4     2876.62     2634.34     29.67 o 
   8   2   4     1338.33     1310.21     17.99 o 
   9   2   4       16.03       20.02      3.34 o 
  10   2   4      125.77      135.28      5.98 o 
  11   2   4      283.60      283.57     10.87 o 
  12   2   4      189.01      191.64      8.64 o 
  13   2   4      106.45      112.05      9.16 o 
  14   2   4      237.62      236.22     10.46 o 
  15   2   4      350.24      347.91     16.48 o 
  16   2   4        3.31       -2.46      5.01 o 
 -19   3   4      158.04      152.53     12.62 o 
 -18   3   4      177.47      177.38     10.61 o 
 -17   3   4       25.97       26.57      5.94 o 
 -16   3   4        0.06        1.17      4.36 o 
 -15   3   4       80.95       71.63      7.89 o 
 -14   3   4        8.13       20.51      4.22 o 
 -13   3   4        0.63        2.91      4.08 o 
 -12   3   4     1303.25     1207.39     19.82 o 
 -11   3   4       20.45       26.24      2.52 o 
 -10   3   4     1113.13     1054.45     14.34 o 
  -9   3   4      187.85      157.69      4.68 o 
  -8   3   4      292.71      242.67      5.74 o 
  -7   3   4      724.10      757.46     11.04 o 
  -6   3   4     1986.56     2207.95     26.80 o 
  -5   3   4       57.53       37.98      2.71 o 
  -4   3   4     2859.39     2792.89     28.96 o 
  -3   3   4      963.69     1053.06     16.50 o 
  -2   3   4      625.21      687.30     13.22 o 
  -1   3   4      486.23      477.52     10.45 o 
   0   3   4     1030.53      901.59     13.67 o 
   1   3   4     1222.98     1132.85     16.23 o 
   2   3   4      403.67      398.83      8.04 o 
   3   3   4     2952.90     3010.81     31.51 o 
   4   3   4     1210.26     1035.71     14.01 o 
   5   3   4      426.18      439.97      8.96 o 
   6   3   4     1554.80     1560.21     19.54 o 
   7   3   4     1190.28     1138.67     16.01 o 
   8   3   4      302.71      317.41      7.95 o 
   9   3   4     1532.09     1525.01     20.57 o 
  10   3   4      199.93      162.69      6.50 o 
  11   3   4      320.37      316.90      8.96 o 
  12   3   4        1.47        0.74      4.02 o 
  13   3   4        4.92        7.02      4.31 o 
  14   3   4      453.50      511.43     14.38 o 
  15   3   4        9.16       10.44      5.27 o 
  16   3   4      796.99      873.02     24.83 o 
 -19   4   4        0.45       -1.26      6.76 o 
 -18   4   4      140.01      157.77     12.21 o 
 -17   4   4       26.66       22.02     10.97 o 
 -16   4   4      199.80      192.45     11.15 o 
 -15   4   4       47.99       63.04      5.82 o 
 -14   4   4       93.83       92.48      6.39 o 
 -13   4   4      266.60      251.83      8.88 o 
 -12   4   4       43.25       61.77      5.13 o 
 -11   4   4      302.94      349.24      9.59 o 
 -10   4   4      853.11      943.64     15.50 o 
  -9   4   4       30.54        6.26      1.93 o 
  -8   4   4     2577.38     2469.36     26.96 o 
  -7   4   4      936.05     1027.23     13.65 o 
  -6   4   4      145.61      100.01      3.94 o 
  -5   4   4      865.80      899.76     12.34 o 
  -4   4   4      482.25      518.79      8.50 o 
  -2   4   4        2.63        2.23      3.21 o 
  -1   4   4     4694.23     5420.55     67.48 o 
   0   4   4       29.35       32.84      3.06 o 
   1   4   4        1.04        1.22      2.22 o 
   2   4   4     3631.39     3788.63     42.89 o 
   3   4   4     1733.45     1878.82     21.53 o 
   5   4   4      825.12     1010.30     14.09 o 
   6   4   4      526.09      679.00     11.23 o 
   7   4   4        0.32        3.98      3.35 o 
   8   4   4      373.82      348.32      8.33 o 
   9   4   4        0.95       -1.67      2.72 o 
  10   4   4      272.43      283.54      8.20 o 
  11   4   4       32.16       29.94      4.94 o 
  12   4   4       15.23       13.94      5.95 o 
  13   4   4      375.80      413.24     12.73 o 
  14   4   4       87.67      120.43      7.98 o 
  15   4   4       46.03       52.99     10.80 o 
  16   4   4        9.39        3.71      6.69 o 
 -19   5   4       20.72       17.84      8.10 o 
 -18   5   4      161.09      171.34     15.44 o 
 -17   5   4       17.91       20.66      8.70 o 
 -16   5   4        5.48        5.95      5.26 o 
 -15   5   4      614.02      600.41     14.61 o 
 -14   5   4        8.99       13.52      4.03 o 
 -13   5   4      228.03      241.25      8.86 o 
 -12   5   4      853.14      752.72     21.77 o 
 -11   5   4      179.99      205.23      7.73 o 
 -10   5   4      238.29      190.13      8.57 o 
  -9   5   4     1015.16     1020.80     13.91 o 
  -8   5   4        0.11        1.64      1.77 o 
  -7   5   4      711.01      800.02     11.67 o 
  -6   5   4      114.24      107.34      4.33 o 
  -5   5   4     1065.88     1135.09     14.70 o 
  -4   5   4      724.33      619.13     10.94 o 
  -3   5   4        0.38        6.63      2.38 o 
  -2   5   4      822.29      746.68     12.16 o 
  -1   5   4     1215.40     1444.82     19.31 o 
   0   5   4     1168.57      981.04     14.86 o 
   1   5   4       52.24       35.32      3.50 o 
   2   5   4       67.26       95.65      9.25 o 
   3   5   4     1213.04     1284.61     16.27 o 
   4   5   4      285.15      221.40      5.86 o 
   5   5   4       10.40       28.13      3.60 o 
   6   5   4     1581.71     1606.29     20.15 o 
   7   5   4        4.74        7.88      2.64 o 
   8   5   4       76.84       81.77      4.68 o 
   9   5   4        4.48        8.36      3.01 o 
  10   5   4      403.27      428.96      9.95 o 
  11   5   4        8.39       12.62      3.98 o 
  12   5   4       54.19       59.22      5.85 o 
  13   5   4      173.84      199.05     11.55 o 
  14   5   4        0.04       -1.28      5.32 o 
  15   5   4       51.59       58.72      8.67 o 
  16   5   4        3.22       -6.02      8.20 o 
 -18   6   4       34.13       29.93     10.48 o 
 -17   6   4      300.22      312.93     18.82 o 
 -16   6   4        6.26        1.31      4.53 o 
 -15   6   4        0.73       -1.86      4.18 o 
 -14   6   4        1.43        0.46      3.34 o 
 -13   6   4        0.06       -4.34      2.89 o 
 -12   6   4       13.28       16.40      5.97 o 
 -11   6   4     1143.26     1124.74     19.14 o 
 -10   6   4        3.69        7.91      3.11 o 
  -9   6   4     1119.96     1133.15     21.67 o 
  -8   6   4      551.83      471.21      8.57 o 
  -7   6   4      375.01      302.69      6.79 o 
  -6   6   4     1329.30     1160.43     15.20 o 
  -5   6   4     1713.90     1856.73     21.49 o 
  -4   6   4        5.55        4.26      2.48 o 
  -3   6   4      670.50      730.26     15.40 o 
  -2   6   4     2234.34     2123.62     26.31 o 
  -1   6   4     1273.24     1316.29     18.27 o 
   0   6   4     2249.85     2089.43     26.20 o 
   1   6   4      888.38      967.88     14.98 o 
   2   6   4     2977.55     3269.35     38.14 o 
   3   6   4      103.74      125.57      5.12 o 
   4   6   4      322.66      355.58     12.98 o 
   5   6   4     1335.74     1293.86     17.02 o 
   6   6   4       60.13       79.14      4.27 o 
   7   6   4     1797.12     1743.99     21.91 o 
   8   6   4      113.57      107.74      5.22 o 
   9   6   4       18.00       26.71      3.57 o 
  10   6   4      200.00      239.45      8.97 o 
  11   6   4       25.58       24.92      4.60 o 
  12   6   4        1.03       -4.42      4.77 o 
  13   6   4       46.26       34.35     10.93 o 
  14   6   4        0.02       -6.33      5.29 o 
  15   6   4        0.45        3.91      6.77 o 
 -18   7   4        1.87        7.55     17.86 o 
 -17   7   4      393.87      403.00     21.69 o 
 -16   7   4       38.05       39.47      7.00 o 
 -15   7   4       16.60       17.04      6.10 o 
 -14   7   4       63.52       70.65      7.72 o 
 -13   7   4       23.52       22.41      7.45 o 
 -12   7   4       24.07       21.63      4.24 o 
 -11   7   4       45.88       54.45      4.89 o 
 -10   7   4      895.29      867.18     15.96 o 
  -9   7   4      501.74      456.01     12.56 o 
  -8   7   4     1131.21     1101.38     15.09 o 
  -7   7   4     1025.85     1027.70     14.34 o 
  -6   7   4     1279.11     1346.12     17.20 o 
  -5   7   4      290.93      281.58      8.85 o 
  -4   7   4      830.48      747.33     16.86 o 
  -3   7   4      431.80      375.76      8.27 o 
  -2   7   4     1605.15     1671.46     22.02 o 
  -1   7   4      388.36      426.44      8.91 o 
   0   7   4     1492.19     1552.54     21.01 o 
   1   7   4     2516.28     2531.04     30.89 o 
   2   7   4       31.81       50.51      4.16 o 
   3   7   4     2327.32     2209.55     27.95 o 
   4   7   4     1165.85     1107.34     17.11 o 
   5   7   4      932.51      962.61     14.02 o 
   6   7   4      660.78      728.09     11.94 o 
   7   7   4        5.20        3.01      2.52 o 
   8   7   4      202.07      236.75      7.02 o 
   9   7   4      152.32      174.76      6.70 o 
  10   7   4       67.89       70.11      7.77 o 
  11   7   4      296.95      273.17     12.65 o 
  12   7   4      269.48      289.28     19.85 o 
  13   7   4       23.54       22.47     11.25 o 
  14   7   4        0.46       -5.20      5.75 o 
  15   7   4        0.04       -9.39      6.26 o 
 -18   8   4       46.16       62.95     11.80 o 
 -17   8   4        0.76        1.00      5.42 o 
 -16   8   4      138.90      143.06     10.51 o 
 -15   8   4        0.15        1.23      4.87 o 
 -14   8   4      445.32      452.34     15.71 o 
 -13   8   4      373.32      371.14     14.14 o 
 -12   8   4       86.63       74.77      7.58 o 
 -11   8   4      119.16      110.95     10.28 o 
 -10   8   4      652.40      652.05     13.79 o 
  -9   8   4        5.56        7.39      2.86 o 
  -8   8   4      272.94      281.74      7.58 o 
  -7   8   4      121.72      113.92      4.58 o 
  -6   8   4     1494.19     1507.22     20.73 o 
  -5   8   4        0.66        6.29      2.31 o 
  -4   8   4      256.56      281.76      7.30 o 
  -3   8   4     2236.90     1980.43     28.84 o 
  -2   8   4      132.83      104.99      4.69 o 
  -1   8   4      251.23      248.85     10.66 o 
   0   8   4     1906.71     2032.53     26.08 o 
   1   8   4      615.80      760.17     16.60 o 
   2   8   4      921.95     1063.97     16.36 o 
   3   8   4       33.55       25.70      3.15 o 
   4   8   4     1047.50     1016.62     18.52 o 
   5   8   4       37.05       39.34      3.61 o 
   6   8   4        1.29        4.61      2.37 o 
   7   8   4       28.11       34.55      3.93 o 
   8   8   4      285.92      289.52     16.05 o 
   9   8   4       75.87       60.58      7.38 o 
  10   8   4        0.87        1.50      4.96 o 
  11   8   4        5.73        4.68      5.60 o 
  12   8   4        4.73        0.51      5.62 o 
  13   8   4      121.35      134.17     10.97 o 
  14   8   4       16.70       11.58      7.14 o 
  15   8   4      220.83      225.95     15.36 o 
 -17   9   4        0.13       -6.93      5.79 o 
 -16   9   4       34.41       22.05      6.65 o 
 -15   9   4        9.26       -2.67      5.08 o 
 -14   9   4      132.37      111.25      9.35 o 
 -13   9   4       89.26      102.45      9.64 o 
 -12   9   4      777.52      785.39     20.64 o 
 -11   9   4      989.69      967.88     32.33 o 
 -10   9   4      888.99      888.09     20.90 o 
  -9   9   4      618.46      570.12     12.61 o 
  -8   9   4      346.71      324.60      7.56 o 
  -7   9   4        0.12        1.04      2.58 o 
  -6   9   4      894.18      876.51     18.86 o 
  -5   9   4        0.03        2.14      2.18 o 
  -4   9   4      674.24      685.58     12.24 o 
  -3   9   4      272.44      301.93      7.71 o 
  -2   9   4     1651.05     1692.39     22.70 o 
  -1   9   4      113.72       88.40      4.47 o 
   0   9   4      147.18      114.08      5.35 o 
   1   9   4     2935.20     2857.34     34.79 o 
   2   9   4      133.34      149.64      8.94 o 
   3   9   4      161.48      158.88      5.84 o 
   4   9   4      153.18      125.56      8.03 o 
   5   9   4       68.44       41.31      9.83 o 
   6   9   4        0.11        0.09      3.17 o 
   7   9   4      498.74      511.97     16.98 o 
   8   9   4        9.14        6.22      3.52 o 
   9   9   4        8.99       12.65      5.48 o 
  10   9   4       35.09       50.07      7.28 o 
  11   9   4      115.48      118.17     10.02 o 
  12   9   4       69.79       66.68      8.89 o 
  13   9   4      103.78       99.64     14.12 o 
  14   9   4      124.14      118.02     11.43 o 
 -17  10   4       72.33       59.01      9.04 o 
 -16  10   4        0.21        0.97      5.61 o 
 -15  10   4       17.98       17.40      6.18 o 
 -14  10   4       38.46       34.41      6.97 o 
 -13  10   4      109.46       95.81      9.00 o 
 -12  10   4      155.61      173.42     10.67 o 
 -11  10   4      119.92      129.77      9.28 o 
 -10  10   4      566.49      563.54     16.70 o 
  -9  10   4      116.08      112.02     14.70 o 
  -8  10   4     1127.59     1056.70     26.98 o 
  -7  10   4      302.12      299.59      7.92 o 
  -6  10   4      159.02      130.39      5.95 o 
  -5  10   4     1503.87     1402.74     20.09 o 
  -4  10   4       35.44       33.81      4.48 o 
  -3  10   4       94.01      106.37      4.99 o 
  -2  10   4       23.45       39.48      3.59 o 
  -1  10   4      115.30      113.28      5.08 o 
   0  10   4     1166.53     1052.60     16.60 o 
   1  10   4      809.28      877.68     14.79 o 
   2  10   4     1239.13     1220.11     18.41 o 
   3  10   4      244.53      288.35      7.82 o 
   4  10   4        0.95       -2.41      2.97 o 
   5  10   4        2.96        8.98      3.70 o 
   6  10   4       13.00       10.14      3.91 o 
   7  10   4        0.04       -4.71      3.42 o 
   8  10   4       43.31       47.39      8.49 o 
   9  10   4      397.39      422.26     15.70 o 
  10  10   4      682.44      678.77     19.93 o 
  11  10   4      202.32      230.72     13.85 o 
  12  10   4      625.10      685.16     21.23 o 
  13  10   4      113.15      124.54     11.20 o 
  14  10   4        4.00        0.50      7.34 o 
 -16  11   4       53.20       40.69      7.97 o 
 -15  11   4      168.69      166.17     12.07 o 
 -14  11   4        3.65        2.05      5.39 o 
 -13  11   4      215.43      207.60     12.81 o 
 -12  11   4       34.69       35.90      8.97 o 
 -11  11   4        1.82        0.99      4.64 o 
 -10  11   4       60.64       53.79      8.16 o 
  -9  11   4      655.96      630.73     21.30 o 
  -8  11   4       15.18       29.12     15.52 o 
  -7  11   4     1571.86     1632.32     27.77 o 
  -6  11   4      573.00      595.38     11.55 o 
  -5  11   4       74.69       84.73      5.07 o 
  -4  11   4      497.94      416.49      9.50 o 
  -3  11   4       36.86       43.51      3.81 o 
  -2  11   4      345.94      326.54     10.00 o 
  -1  11   4      640.15      659.71     12.41 o 
   0  11   4        0.99        2.04      2.75 o 
   1  11   4       69.00       56.25      4.20 o 
   2  11   4      527.49      551.38     11.73 o 
   3  11   4       90.98       90.25      6.60 o 
   4  11   4      179.33      185.46      8.76 o 
   5  11   4     1227.21     1228.19     23.78 o 
   6  11   4      797.68      902.02     19.97 o 
   7  11   4       17.99       22.42      4.89 o 
   8  11   4       72.52       89.38     11.34 o 
   9  11   4      508.57      500.39     20.79 o 
  10  11   4       86.52       86.49     11.03 o 
  11  11   4      222.01      247.44     19.02 o 
  12  11   4       18.44       20.08      7.68 o 
  13  11   4      130.97      151.79     12.39 o 
 -16  12   4        4.55        3.07      8.64 o 
 -15  12   4       99.46      120.58     11.20 o 
 -14  12   4      101.87      106.77     10.32 o 
 -13  12   4      284.60      273.36     13.86 o 
 -12  12   4        5.65        5.77      6.75 o 
 -11  12   4      191.49      177.11     12.91 o 
 -10  12   4        1.38       -5.55      7.72 o 
  -9  12   4      282.10      269.82     14.47 o 
  -8  12   4      265.54      258.88     15.90 o 
  -7  12   4      360.81      395.92     16.27 o 
  -6  12   4       63.19       65.49      5.83 o 
  -5  12   4      266.66      236.31     13.79 o 
  -4  12   4      481.41      419.21     12.38 o 
  -3  12   4      283.00      302.83     12.75 o 
  -2  12   4      300.27      287.48      8.11 o 
  -1  12   4      187.72      193.09      6.82 o 
   0  12   4      163.45      161.58      6.31 o 
   1  12   4       29.80       37.23      4.93 o 
   2  12   4      140.98      195.20      8.94 o 
   3  12   4        0.14        0.46      3.48 o 
   4  12   4      288.26      286.87     10.91 o 
   5  12   4      187.98      156.87      8.63 o 
   6  12   4      241.93      243.73     10.56 o 
   7  12   4      167.84      179.43     16.66 o 
   8  12   4      146.90      169.20     29.34 o 
   9  12   4      132.60      141.67     14.14 o 
  10  12   4      663.90      688.61     25.81 o 
  11  12   4        0.31       -1.29      6.94 o 
  12  12   4       15.27       12.37     14.73 o 
  13  12   4       80.63       95.56     24.90 o 
 -15  13   4       28.63       29.36      9.07 o 
 -14  13   4      221.39      236.58     16.34 o 
 -13  13   4        1.25        8.51      9.73 o 
 -12  13   4      231.03      238.33     15.53 o 
 -11  13   4       12.64       12.18      6.78 o 
 -10  13   4       55.55       62.66      9.17 o 
  -9  13   4      419.83      429.43     21.16 o 
  -8  13   4       12.60       12.78      6.00 o 
  -7  13   4       77.15       65.26      8.47 o 
  -6  13   4       74.22       70.00      7.19 o 
  -5  13   4      131.06      121.82      7.53 o 
  -4  13   4        7.86        3.47      4.13 o 
  -3  13   4       64.53       50.46      4.26 o 
  -2  13   4       28.70       23.68      3.49 o 
  -1  13   4      871.89      837.64     17.62 o 
   0  13   4       28.88       47.10      5.24 o 
   1  13   4      357.86      351.50     11.64 o 
   2  13   4      300.89      292.01     13.85 o 
   3  13   4      239.54      242.07     10.18 o 
   4  13   4       58.72       55.91      6.36 o 
   5  13   4        0.04        3.74      3.78 o 
   6  13   4       56.64       74.19      6.95 o 
   7  13   4       53.00       55.32      9.16 o 
   8  13   4      178.85      156.09     13.68 o 
   9  13   4      120.34      137.84     13.12 o 
  10  13   4      136.24      135.00     13.73 o 
  11  13   4      122.26      134.42     13.77 o 
  12  13   4       93.11      106.36     20.92 o 
 -14  14   4      204.15      177.10     15.27 o 
 -13  14   4      324.42      332.31     18.33 o 
 -12  14   4       29.32       28.69      8.21 o 
 -11  14   4      248.09      232.64     16.83 o 
 -10  14   4       48.40       44.56     20.31 o 
  -9  14   4       14.23       13.00      6.56 o 
  -8  14   4        4.90        2.36      5.90 o 
  -7  14   4       12.53        7.04      5.74 o 
  -6  14   4       49.11       63.85      6.66 o 
  -5  14   4       42.34       49.58      5.89 o 
  -4  14   4        6.96        6.58      4.05 o 
  -3  14   4       30.34       30.10      4.99 o 
  -2  14   4      114.75      117.15      9.98 o 
  -1  14   4        8.75        6.80      3.87 o 
   0  14   4       43.08       31.68      4.96 o 
   1  14   4      325.90      291.70     15.12 o 
   2  14   4      111.41      109.54      7.64 o 
   3  14   4      151.11      137.74     10.62 o 
   4  14   4        0.21        4.69      5.54 o 
   5  14   4       32.30       31.84      5.41 o 
   6  14   4        0.73       -0.90      5.46 o 
   7  14   4       15.48        0.56      6.34 o 
   8  14   4        3.64       11.36      7.44 o 
   9  14   4        3.20       -2.58      6.57 o 
  10  14   4       74.62       64.63     11.18 o 
  11  14   4        0.66       -7.59      7.86 o 
 -13  15   4       11.54       15.88      8.36 o 
 -12  15   4      133.49      128.79     13.12 o 
 -11  15   4       34.94       31.34      8.35 o 
 -10  15   4       73.80       97.68     16.28 o 
  -9  15   4        0.19        6.89     12.80 o 
  -8  15   4       95.59       77.97     22.21 o 
  -7  15   4        2.97        2.10     11.51 o 
  -6  15   4        0.99       -4.42      5.01 o 
  -5  15   4      251.62      234.09     10.37 o 
  -4  15   4       28.63       29.21      5.32 o 
  -3  15   4        3.93       -0.53      4.94 o 
  -2  15   4      308.53      331.54     40.59 o 
  -1  15   4        2.10       -2.98      5.03 o 
   0  15   4        6.68        8.30      5.17 o 
   1  15   4       35.05       40.65      5.63 o 
   2  15   4      130.77      135.77      8.46 o 
   3  15   4       49.27       55.15     10.22 o 
   4  15   4        9.11        3.52      5.40 o 
   5  15   4       35.12       36.48      5.67 o 
   6  15   4        1.73        3.89      7.22 o 
   7  15   4      205.19      247.07     15.85 o 
   8  15   4       31.02       39.65     15.40 o 
   9  15   4      181.22      217.05     42.43 o 
  10  15   4      265.74      286.15     29.78 o 
 -12  16   4        3.14        1.31      7.07 o 
 -11  16   4        3.40       14.37      7.73 o 
 -10  16   4        6.83        2.00      6.54 o 
  -9  16   4       46.70       52.62      9.56 o 
  -8  16   4        5.44        7.96      6.23 o 
  -7  16   4       10.68       18.52      6.75 o 
  -6  16   4      220.43      222.62     13.68 o 
  -5  16   4       63.24       57.45     13.27 o 
  -4  16   4      121.82      138.01     11.49 o 
  -3  16   4      151.28      145.26     14.99 o 
  -2  16   4        0.39       -6.16      5.12 o 
  -1  16   4       85.55       86.78      9.92 o 
   0  16   4       31.26       27.06      8.04 o 
   1  16   4       20.84       33.88      7.25 o 
   2  16   4        9.49       12.32      4.68 o 
   3  16   4      433.36      435.24     14.48 o 
   4  16   4       34.63       26.84      5.61 o 
   5  16   4       31.30       32.19      8.34 o 
   6  16   4       58.39       59.97     10.29 o 
   7  16   4       97.58       98.44     11.88 o 
   8  16   4      159.75      166.08     31.15 o 
   9  16   4      109.55      110.72     19.43 o 
 -10  17   4        6.26        5.44      7.24 o 
  -9  17   4        2.30        2.60      8.74 o 
  -8  17   4        4.89        0.69      6.41 o 
  -7  17   4      142.89      132.85     19.05 o 
  -6  17   4        3.70        3.80      8.83 o 
  -5  17   4      535.67      579.86     33.14 o 
  -4  17   4       17.53       11.66     12.65 o 
  -3  17   4        4.18       -2.91      8.91 o 
  -2  17   4      148.57      138.77     12.28 o 
  -1  17   4       57.67       59.52      9.42 o 
   0  17   4       80.28       70.76     11.31 o 
   1  17   4        8.88       11.49      6.20 o 
   2  17   4        4.79       -5.23      5.50 o 
   3  17   4       67.55       69.31      9.73 o 
   4  17   4       33.49       34.60      8.19 o 
   5  17   4       10.05       10.31      7.04 o 
   6  17   4      281.24      303.10     17.55 o 
   7  17   4        0.92       -6.83      6.43 o 
  -9  18   4      158.92      140.80     20.52 o 
  -8  18   4        0.01       -4.38      8.94 o 
  -7  18   4        5.03        9.41      9.94 o 
  -6  18   4       60.21       82.41     16.60 o 
  -5  18   4       93.82      115.61     18.29 o 
  -4  18   4       39.80       32.44     11.63 o 
  -3  18   4        9.08       13.77      7.15 o 
  -2  18   4       11.83        7.41      6.54 o 
  -1  18   4        1.08        3.24      5.98 o 
   0  18   4       66.75       67.30     10.07 o 
   1  18   4        3.88        6.52      6.38 o 
   2  18   4       23.06       27.18      8.06 o 
   3  18   4       23.98       17.79     10.96 o 
   4  18   4      184.16      221.52     24.26 o 
   5  18   4       42.20       73.41     18.82 o 
   6  18   4       33.80       22.50     13.68 o 
  -6  19   4        6.49       22.79     12.04 o 
  -5  19   4        1.92       -2.28      9.47 o 
  -4  19   4      352.16      386.63     28.06 o 
  -3  19   4       47.21       32.33      8.86 o 
  -2  19   4       28.18       32.19     11.43 o 
  -1  19   4      118.05      102.27     22.18 o 
   0  19   4       12.43       13.18      7.45 o 
   1  19   4       74.07       68.48     10.75 o 
   2  19   4      181.77      213.77     15.51 o 
   3  19   4        0.04        3.27     10.64 o 
 -19   1   5       38.70       46.67      7.63 o 
 -18   1   5        8.57       11.32      5.71 o 
 -17   1   5       88.98       93.03      9.18 o 
 -16   1   5       33.69       30.99      7.48 o 
 -15   1   5      201.60      208.04     10.48 o 
 -14   1   5      135.50      138.88      9.52 o 
 -13   1   5       10.91        9.70      3.19 o 
 -12   1   5        6.00        9.68      2.48 o 
 -11   1   5      327.69      366.44      9.03 o 
 -10   1   5       15.13       13.05      2.36 o 
  -9   1   5      730.55      802.92     14.50 o 
  -8   1   5       17.55       14.34      2.20 o 
  -7   1   5      393.82      435.14      7.40 o 
  -6   1   5       88.58      108.52      3.76 o 
  -5   1   5       69.40       33.24      2.61 o 
  -4   1   5     1775.69     1809.97     18.59 o 
  -3   1   5     1479.67     1569.15     16.36 o 
  -2   1   5     1548.72     1657.43     22.24 o 
  -1   1   5       15.13       12.25      1.72 o 
   0   1   5     1057.44     1312.67     17.55 o 
   1   1   5       35.19       23.84      3.54 o 
   2   1   5     1214.54     1261.58     15.90 o 
   3   1   5       78.92      130.37      5.92 o 
   4   1   5      198.03      190.99      5.59 o 
   5   1   5       49.78       68.44      4.59 o 
   6   1   5       30.02       24.50      3.12 o 
   7   1   5        2.18       10.51      2.92 o 
   8   1   5       45.20       43.94      4.80 o 
   9   1   5      153.00      166.47      6.63 o 
  10   1   5        7.93       11.40      3.32 o 
  11   1   5      163.92      160.41      7.39 o 
  12   1   5       23.89       19.52      3.86 o 
  13   1   5       26.54       30.72      4.96 o 
  14   1   5      252.25      266.77     11.18 o 
  15   1   5        0.24        3.14      5.18 o 
 -19   2   5        5.68       10.23      6.01 o 
 -18   2   5       82.76       86.71      8.36 o 
 -17   2   5       24.42       23.48      5.88 o 
 -16   2   5      137.53      137.88      8.95 o 
 -15   2   5       44.05       41.48      6.11 o 
 -14   2   5        7.22        6.10      3.27 o 
 -13   2   5       51.45       65.86      5.03 o 
 -12   2   5       29.41       34.11      5.80 o 
 -11   2   5       75.54       82.34      5.55 o 
 -10   2   5      873.53      821.64     12.66 o 
  -9   2   5      266.81      238.69      7.74 o 
  -8   2   5        0.02       -0.84      2.40 o 
  -7   2   5      618.19      576.20      9.70 o 
  -6   2   5      949.12     1052.20     14.12 o 
  -5   2   5     1429.29     1535.87     21.19 o 
  -4   2   5      270.33      318.09      9.15 o 
  -3   2   5      192.03      234.50      7.84 o 
  -2   2   5     1083.10     1186.68     35.45 o 
   0   2   5      394.91      435.96     14.59 o 
   1   2   5      110.28       83.72      4.79 o 
   2   2   5      204.06      173.32      5.84 o 
   3   2   5      128.77      101.06      5.70 o 
   4   2   5      345.56      360.89      8.47 o 
   5   2   5       55.43       63.98      3.91 o 
   6   2   5       46.22       63.98      4.48 o 
   7   2   5      152.81      116.17      5.75 o 
   8   2   5      282.80      241.69     10.22 o 
   9   2   5       58.92       52.71      4.67 o 
  10   2   5      174.89      189.76      7.25 o 
  11   2   5       13.98        9.33      3.68 o 
  12   2   5       45.76       52.10      5.46 o 
  13   2   5       48.96       53.15      5.74 o 
  14   2   5        0.05       -1.99      4.73 o 
  15   2   5       27.96       38.93      6.60 o 
 -19   3   5       65.89       83.98      8.95 o 
 -18   3   5        5.61       -1.00      5.20 o 
 -17   3   5        7.54        5.54      5.00 o 
 -16   3   5        5.76        3.57      5.35 o 
 -15   3   5      144.35      133.11      8.34 o 
 -14   3   5        6.31        5.33      3.69 o 
 -13   3   5        2.50        1.91      3.16 o 
 -12   3   5        0.01       -4.05      2.70 o 
 -11   3   5      896.74      864.78     16.01 o 
 -10   3   5      133.11       94.42      8.63 o 
  -9   3   5     3022.54     3070.03     33.18 o 
  -8   3   5       76.11       73.57      3.79 o 
  -7   3   5        7.73        6.56      2.19 o 
  -6   3   5       79.59       59.95      3.45 o 
  -5   3   5       46.17       35.36      2.99 o 
  -4   3   5     1469.32     1689.78     19.95 o 
  -3   3   5      855.82      888.32     15.29 o 
  -2   3   5       73.00       37.45      3.83 o 
  -1   3   5      278.99      390.51     10.30 o 
   0   3   5      151.95      203.75      6.84 o 
   1   3   5       23.91       24.58      3.39 o 
   2   3   5       36.72       24.18      4.07 o 
   3   3   5       18.35       10.75      2.41 o 
   4   3   5      989.52     1151.61     15.71 o 
   5   3   5      639.39      717.73     11.85 o 
   6   3   5       54.97       52.36      3.87 o 
   7   3   5       34.86       18.86      3.29 o 
   8   3   5      271.54      229.51      7.43 o 
   9   3   5       70.71       39.61      4.29 o 
  10   3   5      202.28      191.69      7.33 o 
  11   3   5       17.76        9.75      3.73 o 
  12   3   5        1.57        4.70      4.37 o 
  13   3   5       17.21       17.85      5.12 o 
  14   3   5      131.76      162.74      8.35 o 
  15   3   5      159.34      175.33     14.71 o 
 -19   4   5      312.75      308.43     21.08 o 
 -18   4   5       31.27       49.42      8.74 o 
 -17   4   5      108.53      106.99      8.55 o 
 -16   4   5      181.80      185.85     18.71 o 
 -15   4   5        0.90        0.64      3.85 o 
 -14   4   5      188.29      208.59     13.17 o 
 -13   4   5       64.01       86.13      8.85 o 
 -12   4   5       24.71       18.06      4.13 o 
 -11   4   5       77.39       78.01      5.45 o 
 -10   4   5      690.91      654.32     11.02 o 
  -9   4   5      200.12      177.31      5.60 o 
  -8   4   5      307.11      353.27      7.61 o 
  -7   4   5      137.57      142.20      4.91 o 
  -6   4   5       52.80       45.63      3.27 o 
  -5   4   5        3.31        4.80      2.15 o 
  -4   4   5      162.69      177.71      6.14 o 
  -3   4   5      191.83      152.70      5.83 o 
  -2   4   5      270.47      266.47     13.68 o 
  -1   4   5       16.54       37.99      6.07 o 
   0   4   5      214.19      178.70      6.93 o 
   1   4   5      321.22      335.36      9.80 o 
   2   4   5     1105.72     1043.36     16.63 o 
   3   4   5       49.63       35.29      3.04 o 
   4   4   5      233.53      183.12      5.66 o 
   5   4   5      557.42      525.28     10.97 o 
   6   4   5      101.49      101.11      6.74 o 
   7   4   5      691.86      677.49     12.23 o 
   8   4   5      583.02      564.53     11.43 o 
   9   4   5       50.20       38.53      4.31 o 
  10   4   5        0.06        2.28      3.28 o 
  11   4   5        0.25       -0.23      3.97 o 
  12   4   5       11.57       13.38      4.54 o 
  13   4   5        9.45        6.40      8.56 o 
  14   4   5       12.32        8.19      6.21 o 
  15   4   5        2.06        5.95      6.75 o 
 -19   5   5        7.70        1.94      6.94 o 
 -18   5   5      317.54      336.48     18.93 o 
 -17   5   5       12.51        3.60      7.13 o 
 -16   5   5      118.72      137.96     11.73 o 
 -15   5   5      364.39      382.45     12.34 o 
 -14   5   5       92.59      104.50      6.97 o 
 -13   5   5       25.09       21.81      4.43 o 
 -12   5   5       49.22       44.55      5.07 o 
 -11   5   5      280.14      250.39      8.78 o 
 -10   5   5        0.26       -0.32      2.08 o 
  -9   5   5       39.03       60.72      4.07 o 
  -8   5   5       16.40       13.50      2.90 o 
  -7   5   5        2.01        2.51      2.07 o 
  -6   5   5        0.47        0.89      2.07 o 
  -5   5   5       22.33       25.97      3.08 o 
  -4   5   5      148.25      180.77      7.20 o 
  -3   5   5      256.12      231.02      6.90 o 
  -2   5   5     2429.90     2327.31     29.16 o 
  -1   5   5      407.36      538.14     22.01 o 
   0   5   5     1536.08     1605.09     31.17 o 
   1   5   5      446.51      470.58     10.18 o 
   2   5   5       36.01       71.65      4.50 o 
   3   5   5      974.22      921.54     15.52 o 
   4   5   5      112.82      124.96      5.39 o 
   5   5   5      317.36      367.88      9.57 o 
   6   5   5       14.31        9.32      2.83 o 
   7   5   5     1211.32     1132.64     16.85 o 
   8   5   5      191.93      207.54      7.18 o 
   9   5   5      451.63      457.60     10.60 o 
  10   5   5       44.24       39.87      5.41 o 
  11   5   5        3.51        2.44      3.88 o 
  12   5   5        4.17        3.88      4.01 o 
  13   5   5      260.77      261.34     13.21 o 
  14   5   5       79.27       62.19      8.92 o 
  15   5   5       52.67       48.71     11.48 o 
 -18   6   5        0.00       -1.30      7.62 o 
 -17   6   5        2.57        4.39      7.65 o 
 -16   6   5       17.41       17.01      5.73 o 
 -15   6   5      480.55      495.11     13.53 o 
 -14   6   5      183.24      194.48      8.71 o 
 -13   6   5        7.39        4.10      4.24 o 
 -12   6   5        0.14        1.33      3.40 o 
 -11   6   5      339.93      378.00     10.91 o 
 -10   6   5      171.98      145.57      6.70 o 
  -9   6   5      550.57      475.68     11.55 o 
  -8   6   5      134.48      129.55      6.85 o 
  -7   6   5      388.70      395.66      8.35 o 
  -6   6   5       22.37       21.06      2.76 o 
  -5   6   5       23.14       23.47      3.42 o 
  -4   6   5     1662.95     1716.84     23.25 o 
  -3   6   5      294.69      369.34     12.54 o 
  -2   6   5      283.68      200.72      6.50 o 
  -1   6   5      967.29      948.43     15.48 o 
   0   6   5      207.49      184.17      6.40 o 
   1   6   5       90.68      102.20      5.12 o 
   2   6   5     1473.15     1456.67     21.88 o 
   3   6   5        0.41        5.57      3.08 o 
   4   6   5     1032.93      919.24     15.80 o 
   5   6   5        3.19       -1.69      2.39 o 
   6   6   5      514.46      449.99     10.42 o 
   7   6   5        2.81       -0.77      2.86 o 
   8   6   5       45.56       40.97      4.16 o 
   9   6   5      135.48      148.04      8.49 o 
  10   6   5       27.51       24.17      4.68 o 
  11   6   5        2.08        1.42      5.27 o 
  12   6   5       64.99       60.61      9.93 o 
  13   6   5        3.78       12.50      6.49 o 
  14   6   5      251.59      262.97     14.06 o 
  15   6   5      117.98      109.23     11.11 o 
 -18   7   5      135.00      143.46     15.69 o 
 -17   7   5        5.37       -1.26      8.06 o 
 -16   7   5        9.44        9.07      7.19 o 
 -15   7   5       15.18       10.67      5.36 o 
 -14   7   5       80.88       77.52      9.38 o 
 -13   7   5        8.60       10.61      3.76 o 
 -12   7   5       59.82       65.61      5.59 o 
 -11   7   5      225.40      213.89     10.30 o 
 -10   7   5      335.25      390.33     18.23 o 
  -9   7   5       29.89       43.33      4.47 o 
  -8   7   5        2.14        4.04      2.38 o 
  -7   7   5     1430.94     1433.68     18.83 o 
  -6   7   5       82.73       77.78      4.54 o 
  -5   7   5      386.74      522.43     10.80 o 
  -4   7   5      752.93      780.67     13.66 o 
  -3   7   5      374.32      392.20      9.12 o 
  -2   7   5        6.01       -1.99      2.07 o 
  -1   7   5       29.65       47.15      3.99 o 
   0   7   5        6.96        3.03      2.43 o 
   1   7   5     1093.57     1242.88     18.94 o 
   2   7   5      164.67      142.09      6.43 o 
   3   7   5      136.09      130.85      5.88 o 
   4   7   5      188.81      196.35      7.11 o 
   5   7   5        9.12       11.48      3.26 o 
   6   7   5       59.51       62.49      4.42 o 
   7   7   5       65.63       82.08      5.60 o 
   8   7   5        6.36        4.06      2.93 o 
   9   7   5        7.29        2.81      3.09 o 
  10   7   5      195.26      179.94     12.90 o 
  11   7   5      170.37      175.25     11.06 o 
  12   7   5      148.38      148.41     10.91 o 
  13   7   5      163.49      158.96     11.72 o 
  14   7   5       17.46       13.45      7.21 o 
 -18   8   5       68.84       58.43     12.04 o 
 -17   8   5      316.71      326.56     14.98 o 
 -16   8   5       32.85       30.75      7.16 o 
 -15   8   5       12.79        4.92      5.25 o 
 -14   8   5        0.06       -3.26      4.45 o 
 -13   8   5       42.87       46.90      6.95 o 
 -12   8   5       89.66       90.86      6.57 o 
 -11   8   5        0.56       -1.81      3.38 o 
 -10   8   5      243.55      229.33      8.62 o 
  -9   8   5      117.93      132.41      6.57 o 
  -8   8   5       17.78       13.58      2.79 o 
  -7   8   5       26.31       22.78      3.33 o 
  -6   8   5     3392.51     3393.14     40.50 o 
  -5   8   5       29.33       42.41      3.88 o 
  -4   8   5       86.82       98.64      6.12 o 
  -3   8   5       88.84      116.17      5.53 o 
  -2   8   5       17.50       23.15      3.17 o 
  -1   8   5      153.35      169.59      6.37 o 
   0   8   5      171.19      219.57     12.25 o 
   1   8   5       22.98        6.36      2.79 o 
   2   8   5       59.34       51.68      4.36 o 
   3   8   5      226.83      253.23      7.87 o 
   4   8   5       28.46       36.18      4.00 o 
   5   8   5      333.80      321.61      9.00 o 
   6   8   5       37.16       29.39      4.58 o 
   7   8   5        5.30        4.77      2.96 o 
   8   8   5        9.68       14.22      4.18 o 
   9   8   5       68.74       71.88      8.15 o 
  10   8   5        0.19        1.88      5.36 o 
  11   8   5       13.82       13.81      6.39 o 
  12   8   5       37.47       29.89      8.95 o 
  13   8   5       13.78       16.93      7.21 o 
  14   8   5        3.69       -8.21     10.46 o 
 -17   9   5       76.45       86.65     10.24 o 
 -16   9   5      274.99      295.85     14.33 o 
 -15   9   5       54.32       59.27      8.22 o 
 -14   9   5        2.41        6.51      5.41 o 
 -13   9   5        4.06        1.02      4.72 o 
 -12   9   5      728.18      718.87     19.79 o 
 -11   9   5        3.13        7.12      4.76 o 
 -10   9   5        1.42       -0.47      3.31 o 
  -9   9   5       49.49       41.77      7.03 o 
  -8   9   5      154.62      143.32      6.04 o 
  -7   9   5        2.23        0.40      2.64 o 
  -6   9   5     1069.98     1097.62     17.99 o 
  -5   9   5     1331.19     1230.45     18.91 o 
  -4   9   5       24.34       21.09      4.32 o 
  -3   9   5     1769.57     1591.83     22.64 o 
  -2   9   5     1556.23     1493.02     21.62 o 
  -1   9   5      550.00      481.67     10.78 o 
   0   9   5      125.29      150.13      6.32 o 
   1   9   5      326.29      303.23      8.63 o 
   2   9   5      371.11      352.24      9.30 o 
   3   9   5        9.19       19.49      3.51 o 
   4   9   5      495.95      466.98     10.85 o 
   5   9   5      563.85      557.16     12.10 o 
   6   9   5       50.16       57.73      6.28 o 
   7   9   5       16.33       22.71      7.14 o 
   8   9   5        7.75        5.25      4.32 o 
   9   9   5      151.84      160.99     10.58 o 
  10   9   5        0.19        0.87      5.17 o 
  11   9   5      117.17      140.20     13.21 o 
  12   9   5      308.69      331.33     15.41 o 
  13   9   5      269.36      274.50     15.05 o 
 -17  10   5      152.66      153.82     12.31 o 
 -16  10   5      135.31      139.04     11.53 o 
 -15  10   5      239.90      246.88     13.54 o 
 -14  10   5      385.44      395.78     23.65 o 
 -13  10   5       12.07       15.59      5.76 o 
 -12  10   5      125.35      130.95      9.92 o 
 -11  10   5       32.62       24.02      6.23 o 
 -10  10   5        1.70        3.85      5.76 o 
  -9  10   5      251.20      268.80     14.15 o 
  -8  10   5      261.83      239.26     11.08 o 
  -7  10   5      246.27      233.09      7.61 o 
  -6  10   5       43.99       46.97      4.32 o 
  -5  10   5     2853.16     2791.57     35.05 o 
  -4  10   5      120.25      160.69      6.53 o 
  -3  10   5        9.21       11.05      3.03 o 
  -2  10   5      779.79      777.73     14.56 o 
  -1  10   5     1779.59     1599.09     27.17 o 
   0  10   5      538.86      555.68     11.92 o 
   1  10   5      728.52      699.01     13.66 o 
   2  10   5      791.38      737.63     14.13 o 
   3  10   5      651.51      657.27     13.84 o 
   4  10   5       48.39       59.25      8.16 o 
   5  10   5      103.82       93.88      7.33 o 
   6  10   5       74.93       82.40      7.06 o 
   7  10   5       60.80       51.74      6.39 o 
   8  10   5       89.10       81.44     10.55 o 
   9  10   5      174.97      184.73     14.20 o 
  10  10   5       19.58       28.07      8.61 o 
  11  10   5      240.87      247.62     13.63 o 
  12  10   5      249.17      290.14     15.17 o 
  13  10   5        4.98       -8.34      6.61 o 
 -16  11   5       83.59       72.83     11.17 o 
 -15  11   5      332.22      316.55     16.49 o 
 -14  11   5        3.03       -0.40      5.64 o 
 -13  11   5      328.94      337.34     15.91 o 
 -12  11   5        3.00        3.42      5.48 o 
 -11  11   5      367.52      397.15     18.00 o 
 -10  11   5      291.19      306.90     15.61 o 
  -9  11   5      350.77      321.37     15.58 o 
  -8  11   5      576.41      595.59     20.37 o 
  -7  11   5      237.99      213.96      9.26 o 
  -6  11   5        5.05        5.32      3.42 o 
  -5  11   5       19.90       20.15      4.92 o 
  -4  11   5       16.72       11.44      3.31 o 
  -3  11   5      373.33      357.82      9.49 o 
  -2  11   5       32.45       35.31      4.08 o 
  -1  11   5      263.87      294.03     10.35 o 
   0  11   5      581.03      612.80     12.74 o 
   1  11   5      104.58      104.26      5.68 o 
   2  11   5       33.98       33.03      3.95 o 
   3  11   5      840.80      832.79     19.79 o 
   4  11   5      465.69      438.75     15.24 o 
   5  11   5        2.20        6.45      4.38 o 
   6  11   5       14.87       20.53      5.16 o 
   7  11   5        3.60        6.85      4.61 o 
   8  11   5        2.38        0.33      6.46 o 
   9  11   5      105.25      103.46     28.67 o 
  10  11   5       57.30       46.09      9.97 o 
  11  11   5      186.83      213.91     16.49 o 
  12  11   5      305.08      349.00     23.76 o 
 -15  12   5       76.19       78.89      9.94 o 
 -14  12   5      156.52      162.62     14.04 o 
 -13  12   5      152.11      159.77     13.99 o 
 -12  12   5      199.80      175.12     13.74 o 
 -11  12   5      347.07      371.46     17.85 o 
 -10  12   5       35.76       32.36      9.38 o 
  -9  12   5       39.55       56.20      9.35 o 
  -8  12   5        0.10       -0.78      5.14 o 
  -7  12   5      206.22      228.30     10.02 o 
  -6  12   5       74.17       80.55      7.83 o 
  -5  12   5       85.05       91.04      5.44 o 
  -4  12   5      156.02      154.57      6.72 o 
  -3  12   5      147.87      166.14      7.41 o 
  -2  12   5      103.81      104.24      7.93 o 
  -1  12   5      109.79      142.91      6.52 o 
   0  12   5      285.58      223.72      7.94 o 
   1  12   5      118.17      123.93      7.74 o 
   2  12   5        4.86       12.28      4.91 o 
   3  12   5        2.69       -0.04      3.90 o 
   4  12   5      219.43      243.33     13.95 o 
   5  12   5      370.39      366.82     13.97 o 
   6  12   5       81.86       95.35     11.84 o 
   7  12   5      504.56      484.53     20.64 o 
   8  12   5        7.96        6.33      9.67 o 
   9  12   5        0.92        0.18     10.73 o 
  10  12   5       49.18       54.54     10.57 o 
  11  12   5       86.51       90.03     12.96 o 
  12  12   5       38.30       42.50     10.81 o 
 -15  13   5      123.64      146.50     20.92 o 
 -14  13   5       75.83       69.09     11.92 o 
 -13  13   5      352.38      361.01     33.49 o 
 -12  13   5      147.51      163.78     13.74 o 
 -11  13   5       69.90       93.45     11.20 o 
 -10  13   5      105.79      119.63     11.77 o 
  -9  13   5        0.00        0.22      5.58 o 
  -8  13   5       74.51       80.06      9.74 o 
  -7  13   5        4.47        1.42      5.27 o 
  -6  13   5        7.75        3.02      4.07 o 
  -5  13   5      237.43      242.69     13.39 o 
  -4  13   5      104.82      101.57      7.44 o 
  -3  13   5       26.00       34.61      4.49 o 
  -2  13   5        0.97        3.39      3.12 o 
  -1  13   5      154.35      148.28      8.23 o 
   0  13   5      207.82      230.43     10.13 o 
   1  13   5      255.46      247.80     11.01 o 
   2  13   5       45.81       34.41      5.62 o 
   3  13   5        2.03        1.65      4.13 o 
   4  13   5       73.53       71.53      7.73 o 
   5  13   5      117.13      124.16     14.46 o 
   6  13   5       57.30       65.80      8.65 o 
   7  13   5      117.68      121.40     12.43 o 
   8  13   5      317.20      319.12     18.08 o 
   9  13   5      117.52      132.82     26.10 o 
  10  13   5      208.68      260.07     30.80 o 
  11  13   5      316.20      324.64     20.27 o 
 -14  14   5      264.46      271.02     44.36 o 
 -13  14   5       95.10      112.13     19.55 o 
 -12  14   5      109.87      109.71     13.24 o 
 -11  14   5       59.72       49.79      9.50 o 
 -10  14   5       54.80       64.37     10.02 o 
  -9  14   5      118.65      134.89     11.92 o 
  -8  14   5        0.07        1.58      5.57 o 
  -7  14   5      398.52      450.66     18.57 o 
  -6  14   5       77.81       58.72      6.57 o 
  -5  14   5       46.45       55.85      9.35 o 
  -4  14   5      954.42      968.63     25.01 o 
  -3  14   5        0.03        2.77      4.09 o 
  -2  14   5      355.05      341.45     11.84 o 
  -1  14   5      230.58      230.11     10.23 o 
   0  14   5       69.65       73.42      6.92 o 
   1  14   5       14.04       19.50      5.16 o 
   2  14   5       14.12       12.22      4.71 o 
   3  14   5      116.17      122.80      8.62 o 
   4  14   5        4.63        3.81      4.37 o 
   5  14   5       11.04       10.03      4.92 o 
   6  14   5        5.42        6.76      6.59 o 
   7  14   5      363.18      396.51     19.50 o 
   8  14   5        1.34        9.36      7.34 o 
   9  14   5      392.70      437.38     30.83 o 
  10  14   5       62.52       68.15     12.29 o 
 -13  15   5      154.80      180.35     21.04 o 
 -12  15   5      209.92      216.48     16.14 o 
 -11  15   5       42.99       58.64     10.64 o 
 -10  15   5       48.73       51.30     28.52 o 
  -9  15   5      107.31      131.91     19.40 o 
  -8  15   5      228.97      230.26     14.71 o 
  -7  15   5        2.45        5.15      6.25 o 
  -6  15   5      178.62      190.60     13.11 o 
  -5  15   5        3.23       -1.10      4.38 o 
  -4  15   5      366.44      365.66     21.36 o 
  -3  15   5      441.50      467.45     19.14 o 
  -2  15   5      327.86      352.27     16.80 o 
  -1  15   5      398.29      420.96     18.03 o 
   0  15   5      290.87      296.86     11.73 o 
   1  15   5        0.98        2.90      5.24 o 
   2  15   5      248.48      260.02     29.49 o 
   3  15   5      208.66      206.00     13.61 o 
   4  15   5       34.97       25.91      7.58 o 
   5  15   5       61.93       57.86     12.36 o 
   6  15   5      223.84      289.62     17.04 o 
   7  15   5        4.94        4.27      7.24 o 
   8  15   5      267.81      292.15     18.38 o 
   9  15   5       18.92       17.61     18.47 o 
 -11  16   5      156.92      168.18     14.78 o 
 -10  16   5      103.55      103.54     12.43 o 
  -9  16   5      189.36      202.06     15.02 o 
  -8  16   5      194.02      230.40     15.18 o 
  -7  16   5       69.94      101.77     11.23 o 
  -6  16   5       21.80       22.96      7.48 o 
  -5  16   5       75.19       82.24     15.84 o 
  -4  16   5        3.39        1.63      5.78 o 
  -3  16   5       13.88        4.62      8.15 o 
  -2  16   5      335.33      357.53     17.67 o 
  -1  16   5      664.83      702.86     24.13 o 
   0  16   5        3.11        2.50      5.70 o 
   1  16   5      176.96      197.54     13.81 o 
   2  16   5      440.25      443.92     15.10 o 
   3  16   5       30.51       27.98      5.90 o 
   4  16   5       70.46       71.90     11.09 o 
   5  16   5        1.60        5.94     11.75 o 
   6  16   5       12.40       20.57      8.47 o 
   7  16   5       18.04        7.83      8.24 o 
   8  16   5        1.24      -11.13      7.42 o 
 -10  17   5       34.20       33.38      9.20 o 
  -9  17   5        2.19       -0.23      8.83 o 
  -8  17   5       23.90       14.85     11.28 o 
  -7  17   5       10.34       14.79     10.75 o 
  -6  17   5       79.72       97.55     17.48 o 
  -5  17   5        4.63       -0.41      9.64 o 
  -4  17   5       92.25       95.90     11.25 o 
  -3  17   5        8.85        8.79      6.63 o 
  -2  17   5      323.00      322.14     17.52 o 
  -1  17   5       52.81       70.34     10.17 o 
   0  17   5      310.71      319.73     17.23 o 
   1  17   5        0.10        7.21      6.51 o 
   2  17   5      108.25      115.12     24.90 o 
   3  17   5       29.86       28.33     14.14 o 
   4  17   5       14.35       24.22      8.23 o 
   5  17   5       47.81       60.65     25.42 o 
   6  17   5        0.05       -8.75      8.39 o 
  -8  18   5        8.09        9.47     11.81 o 
  -7  18   5        1.24        0.47     10.87 o 
  -6  18   5      156.92      156.87     20.98 o 
  -5  18   5        0.36        0.00     10.35 o 
  -4  18   5       27.71       34.37     13.27 o 
  -3  18   5      931.75     1002.91     44.98 o 
  -2  18   5      165.32      196.77     14.84 o 
  -1  18   5      132.95      123.80     12.72 o 
   0  18   5       86.59       88.07     11.44 o 
   1  18   5       45.64       31.21      8.44 o 
   2  18   5      117.35      107.23     12.36 o 
   3  18   5       75.08       97.73     18.88 o 
   4  18   5      388.54      360.22     30.22 o 
  -4  19   5        1.70        1.75      9.88 o 
  -3  19   5        3.61       11.34     10.46 o 
  -2  19   5      303.90      299.25     18.33 o 
  -1  19   5        4.76        6.78      7.51 o 
   0  19   5      445.94      464.70     21.76 o 
   1  19   5      309.58      353.92     19.46 o 
 -19   0   6       67.19       61.45     11.95 o 
 -18   0   6       50.18       48.62     10.59 o 
 -17   0   6      128.44      153.77     14.02 o 
 -16   0   6      433.81      482.87     25.78 o 
 -15   0   6      267.73      265.66     15.45 o 
 -14   0   6      202.01      202.97     13.34 o 
 -13   0   6      330.12      327.87     11.07 o 
 -12   0   6      634.36      677.12     16.01 o 
 -11   0   6      152.98      134.20      7.13 o 
 -10   0   6        4.48       -1.74      3.09 o 
  -9   0   6     3578.86     3487.68     48.52 o 
  -8   0   6     1340.40     1183.81     40.47 o 
  -6   0   6        0.08        2.73      2.42 o 
  -4   0   6     1183.32     1184.69     19.37 o 
  -3   0   6      181.22      253.47     10.80 o 
  -2   0   6      237.80      172.72      9.28 o 
  -1   0   6       94.97      143.67      8.55 o 
   0   0   6      919.77      758.48     28.11 o 
   1   0   6       13.53        2.07      3.82 o 
   2   0   6      123.52       78.04      4.22 o 
   3   0   6     1909.62     1653.85     35.72 o 
   4   0   6      220.34      293.76      8.92 o 
   5   0   6     1071.04      964.24     19.38 o 
   6   0   6     1763.65     1852.62     30.19 o 
   7   0   6      558.35      546.63     14.26 o 
   8   0   6      564.17      499.21     14.13 o 
   9   0   6       47.33       60.12      6.36 o 
  10   0   6      215.21      195.86      9.80 o 
  11   0   6      241.62      241.57     11.19 o 
  12   0   6      222.75      234.93     11.39 o 
  13   0   6       62.46       66.28      9.96 o 
  14   0   6      308.57      341.45     25.89 o 
 -19   1   6      143.93      149.86     10.78 o 
 -18   1   6      460.31      494.93     16.29 o 
 -17   1   6       10.16       13.56      7.61 o 
 -16   1   6      322.15      332.29     12.65 o 
 -15   1   6       53.66       53.30      6.49 o 
 -14   1   6      318.34      326.02     11.56 o 
 -13   1   6      179.26      176.76      9.74 o 
 -12   1   6      338.24      310.17      7.48 o 
 -11   1   6       39.56       38.57      4.50 o 
 -10   1   6     1004.49      987.11     13.65 o 
  -9   1   6     3045.91     3154.21     31.63 o 
  -8   1   6     1636.71     1736.15     19.51 o 
  -7   1   6      497.47      466.65      8.06 o 
  -6   1   6     1042.44     1039.29     15.27 o 
  -5   1   6       10.28        1.23      1.58 o 
  -4   1   6       28.94       22.44      2.03 o 
  -3   1   6       11.75       20.97      3.46 o 
  -2   1   6      514.99      414.57     12.01 o 
   0   1   6      262.60      292.37     11.84 o 
   1   1   6       15.83       17.03      3.32 o 
   2   1   6     2194.14     2139.77     24.58 o 
   3   1   6       52.71       48.42      3.34 o 
   4   1   6      517.60      527.36     11.01 o 
   5   1   6      537.17      519.95     10.20 o 
   6   1   6      126.03      143.23      6.48 o 
   7   1   6     1086.86     1015.25     14.49 o 
   8   1   6       61.15       88.01      4.81 o 
   9   1   6        2.36       -3.37      2.66 o 
  10   1   6      820.82      854.46     14.23 o 
  11   1   6      479.25      467.19     12.73 o 
  12   1   6       40.89       47.20      4.80 o 
  13   1   6      127.22      121.80      8.36 o 
  14   1   6       17.22        9.20      7.37 o 
 -19   2   6      238.59      258.68     13.00 o 
 -18   2   6      467.74      499.33     21.52 o 
 -17   2   6      433.01      451.35     28.00 o 
 -16   2   6       46.97       57.57      6.86 o 
 -15   2   6      128.20      116.24      8.17 o 
 -14   2   6       69.17       82.39      6.79 o 
 -13   2   6      248.20      255.12      8.36 o 
 -12   2   6      350.19      386.04      8.33 o 
 -11   2   6       58.37       55.49      3.73 o 
 -10   2   6     1094.53     1034.46     14.11 o 
  -9   2   6      665.97      660.56     11.47 o 
  -8   2   6      800.75      726.77     11.92 o 
  -7   2   6     2031.05     2035.43     24.07 o 
  -6   2   6       36.13       23.51      2.45 o 
  -5   2   6     3335.43     3281.99     34.45 o 
  -4   2   6      254.53      195.28      5.24 o 
  -3   2   6      543.61      632.64     12.45 o 
  -2   2   6      433.63      316.14      8.63 o 
  -1   2   6       41.17       22.45      3.87 o 
   0   2   6       26.05       24.21      3.46 o 
   1   2   6      260.90      292.58      8.38 o 
   2   2   6      190.33      202.65      7.86 o 
   3   2   6     1344.33     1318.29     17.36 o 
   4   2   6        4.88        7.24      2.55 o 
   5   2   6      680.36      641.41     11.58 o 
   6   2   6      970.47      967.52     15.29 o 
   7   2   6       56.79       75.70      4.97 o 
   8   2   6       70.55       61.53      5.03 o 
   9   2   6      846.43      819.36     21.94 o 
  10   2   6      147.06      143.99      6.22 o 
  11   2   6      666.23      686.29     12.99 o 
  12   2   6      130.46      128.49      7.28 o 
  13   2   6       70.33       78.55      7.39 o 
  14   2   6      118.54      123.94     12.70 o 
 -19   3   6      264.29      273.53     13.20 o 
 -18   3   6       11.72       12.17      6.17 o 
 -17   3   6       34.24       31.44      6.33 o 
 -16   3   6      167.39      167.67     13.62 o 
 -15   3   6       31.45       31.01      6.16 o 
 -14   3   6       95.99       88.76      6.87 o 
 -13   3   6      307.49      307.89     14.91 o 
 -12   3   6        8.08       10.67      3.88 o 
 -11   3   6      303.02      264.23      7.35 o 
 -10   3   6      139.36      147.43      6.88 o 
  -9   3   6        8.71        5.24      2.48 o 
  -8   3   6     1521.32     1535.35     19.78 o 
  -7   3   6      255.19      214.64      6.30 o 
  -6   3   6     2837.93     2674.20     35.81 o 
  -5   3   6     2152.53     2155.99     25.01 o 
  -4   3   6     1421.86     1427.04     20.83 o 
  -3   3   6     1559.68     1641.04     26.95 o 
  -2   3   6      176.53      252.20      7.84 o 
  -1   3   6        9.59        2.81      2.64 o 
   0   3   6     1071.79      844.28     14.99 o 
   1   3   6      208.80      221.52      7.45 o 
   2   3   6       30.74       21.64      3.48 o 
   3   3   6       34.73       30.56      3.00 o 
   4   3   6      325.22      302.94      9.88 o 
   5   3   6      316.32      329.68      8.12 o 
   6   3   6       10.52        3.10      5.64 o 
   7   3   6     1228.70     1235.98     18.38 o 
   8   3   6      479.95      460.77     10.65 o 
   9   3   6      479.44      458.43     12.59 o 
  10   3   6      287.51      279.41     10.71 o 
  11   3   6      205.31      235.21      9.10 o 
  12   3   6      154.05      152.63      8.74 o 
  13   3   6      675.67      750.38     18.05 o 
  14   3   6       76.84       96.42     11.68 o 
 -19   4   6      102.17      122.29     15.63 o 
 -18   4   6      177.74      194.90     11.13 o 
 -17   4   6      329.15      345.99     13.41 o 
 -16   4   6       20.76       18.31      5.53 o 
 -15   4   6       10.82        8.95      4.19 o 
 -14   4   6        0.33        0.97      3.74 o 
 -13   4   6       21.46       16.39      5.39 o 
 -12   4   6      102.93       98.38      6.41 o 
 -11   4   6       72.54       89.55      6.08 o 
 -10   4   6     2039.58     1957.83     26.74 o 
  -9   4   6       46.66       60.15      4.34 o 
  -8   4   6        0.94        0.53      2.40 o 
  -7   4   6     2561.29     2518.17     28.82 o 
  -6   4   6      627.57      667.97     11.37 o 
  -5   4   6      654.58      611.53     12.12 o 
  -4   4   6      657.95      543.73     11.34 o 
  -3   4   6       81.54       57.33      8.73 o 
  -2   4   6      439.67      474.44     10.69 o 
  -1   4   6      129.04       75.33      4.86 o 
   0   4   6       47.40       50.10      4.39 o 
   1   4   6      284.89      323.52      8.96 o 
   2   4   6        7.97       36.86      6.84 o 
   3   4   6      441.44      425.40     10.60 o 
   4   4   6       17.14        7.27      2.55 o 
   5   4   6       51.99       47.36      3.97 o 
   6   4   6      107.01       77.30      6.81 o 
   7   4   6        1.81       -2.69      3.75 o 
   8   4   6      142.84      146.10      6.49 o 
   9   4   6      525.81      495.46     11.46 o 
  10   4   6      270.56      253.59      8.67 o 
  11   4   6      129.50      139.35      8.18 o 
  12   4   6      209.17      231.05     12.06 o 
  13   4   6      109.42      119.93     12.78 o 
  14   4   6      131.63      135.76     11.06 o 
 -18   5   6      111.86      121.10     11.87 o 
 -17   5   6       11.04        9.98      8.10 o 
 -16   5   6       80.39       79.75     10.19 o 
 -15   5   6      229.04      244.76     10.15 o 
 -14   5   6      340.26      305.02     10.72 o 
 -13   5   6        5.25        6.58      3.93 o 
 -12   5   6        0.53       -5.12      3.41 o 
 -11   5   6     2051.84     1980.60     34.18 o 
 -10   5   6       21.03       31.62      3.52 o 
  -9   5   6      292.74      291.19      7.70 o 
  -8   5   6     1042.88     1020.96     15.31 o 
  -7   5   6       78.95       77.86      4.40 o 
  -6   5   6     1067.52     1064.83     17.32 o 
  -5   5   6      580.62      536.08     11.40 o 
  -4   5   6        0.08        0.78      2.38 o 
  -3   5   6      196.23      218.52      7.31 o 
  -2   5   6      259.10      321.56      8.87 o 
  -1   5   6       96.15       68.58      4.76 o 
   0   5   6      166.58      125.39      5.94 o 
   1   5   6      353.59      340.24     16.76 o 
   2   5   6       30.44       30.78      3.91 o 
   3   5   6      168.19      126.90      6.30 o 
   4   5   6     1463.81     1522.89     23.26 o 
   5   5   6       95.74       85.65      6.53 o 
   6   5   6      410.81      358.48      9.02 o 
   7   5   6        0.10       -1.85      2.90 o 
   8   5   6      149.13      158.43      8.32 o 
   9   5   6       22.02       17.71      3.94 o 
  10   5   6      137.20      148.85      8.34 o 
  11   5   6       47.08       44.90      6.79 o 
  12   5   6      117.74      125.92     16.10 o 
  13   5   6      111.83      119.77     13.15 o 
  14   5   6       31.43       22.81     13.09 o 
 -18   6   6       93.20       80.48     12.98 o 
 -17   6   6        0.21       -5.63      6.93 o 
 -16   6   6       45.24       46.12      7.15 o 
 -15   6   6      275.37      296.31     13.54 o 
 -14   6   6       71.22       67.74      6.31 o 
 -13   6   6      384.24      394.74     11.84 o 
 -12   6   6     1062.78     1069.52     19.83 o 
 -11   6   6      117.49      103.53      7.96 o 
 -10   6   6      927.44      884.69     17.19 o 
  -9   6   6       90.90       74.57      4.57 o 
  -8   6   6      104.31      104.22      5.10 o 
  -7   6   6     1449.02     1408.94     19.04 o 
  -6   6   6      165.65      179.45      6.84 o 
  -5   6   6       44.76       39.52      4.05 o 
  -4   6   6      940.59      848.04     15.07 o 
  -3   6   6     1253.09     1205.44     18.88 o 
  -2   6   6      970.57      950.55     16.42 o 
  -1   6   6     1916.24     1898.08     26.39 o 
   0   6   6     1131.68     1273.97     20.06 o 
   1   6   6       67.81       94.96      5.53 o 
   2   6   6       34.94       30.01      4.00 o 
   3   6   6       28.27       24.81      3.95 o 
   4   6   6     2358.80     2364.80     32.12 o 
   5   6   6     1130.71     1069.46     34.50 o 
   6   6   6     1679.12     1686.69     22.68 o 
   7   6   6        2.76        3.04      3.01 o 
   8   6   6      460.44      496.98     11.32 o 
   9   6   6       75.67       97.56      7.34 o 
  10   6   6       25.63       20.49      5.28 o 
  11   6   6       14.23       24.22      8.16 o 
  12   6   6        0.01       -9.31      6.21 o 
  13   6   6       70.15       61.24     11.02 o 
 -18   7   6       52.42       51.84     11.63 o 
 -17   7   6       43.31       43.88     10.95 o 
 -16   7   6      158.53      147.54     10.67 o 
 -15   7   6       36.85       50.89      7.47 o 
 -14   7   6       30.88       30.46      6.36 o 
 -13   7   6        1.02        9.28      4.96 o 
 -12   7   6      229.59      239.63     10.98 o 
 -11   7   6      470.09      462.02     15.65 o 
 -10   7   6       27.89       30.68      7.38 o 
  -9   7   6     1916.10     1845.04     23.69 o 
  -8   7   6      114.84      138.03      5.77 o 
  -7   7   6      848.93      822.23     15.08 o 
  -6   7   6     1531.31     1466.27     21.93 o 
  -5   7   6      780.99      717.35     18.91 o 
  -4   7   6      141.84      141.52      6.27 o 
  -3   7   6      854.35      932.23     16.11 o 
  -2   7   6      712.02      740.27     16.48 o 
  -1   7   6      790.28      725.42     14.12 o 
   0   7   6      862.69      760.66     14.59 o 
   1   7   6        0.70        0.49      2.97 o 
   2   7   6     1911.91     1837.67     26.36 o 
   3   7   6      222.64      203.49     14.24 o 
   4   7   6      713.19      770.72     20.42 o 
   5   7   6      728.93      782.27     15.65 o 
   6   7   6      262.19      265.82      9.21 o 
   7   7   6      315.36      342.83      9.14 o 
   8   7   6      121.19      114.09      6.06 o 
   9   7   6      361.79      364.91     11.69 o 
  10   7   6      555.51      534.64     22.62 o 
  11   7   6       55.10       63.70     14.64 o 
  12   7   6       98.31      142.39     20.19 o 
  13   7   6        4.07       -4.62      7.81 o 
 -17   8   6      184.21      190.50     12.37 o 
 -16   8   6       31.63       41.68      7.65 o 
 -15   8   6      317.52      338.09     20.23 o 
 -14   8   6        0.05        6.65      6.84 o 
 -13   8   6       34.27       28.39      7.44 o 
 -12   8   6      269.21      290.19     10.52 o 
 -11   8   6       38.46       33.41      4.93 o 
 -10   8   6       28.89       26.60      4.61 o 
  -9   8   6        0.95       -1.93      2.55 o 
  -8   8   6     1043.78     1024.95     17.48 o 
  -7   8   6      201.57      173.73      8.27 o 
  -6   8   6       98.73      100.29      5.71 o 
  -5   8   6      672.70      584.35     12.49 o 
  -4   8   6     2273.22     2152.55     37.68 o 
  -3   8   6       95.68      100.57      5.65 o 
  -2   8   6      582.12      563.57     17.76 o 
  -1   8   6      732.15      627.27     13.78 o 
   0   8   6       33.83       56.00      4.82 o 
   1   8   6      379.09      366.81     15.50 o 
   2   8   6      105.95      120.86      6.38 o 
   3   8   6      192.66      202.89     10.04 o 
   4   8   6        0.10       -1.32      3.12 o 
   5   8   6      441.52      456.74     11.75 o 
   6   8   6       37.41       51.98      5.12 o 
   7   8   6       20.79       18.59      5.34 o 
   8   8   6      840.66      898.61     21.56 o 
   9   8   6       16.11       18.25      7.89 o 
  10   8   6      104.85      111.81     15.14 o 
  11   8   6       74.47       46.38     14.88 o 
  12   8   6       48.07       46.40     12.62 o 
  13   8   6        1.19       -3.47      7.96 o 
 -17   9   6        0.68       12.67      6.39 o 
 -16   9   6        0.67        5.39      6.04 o 
 -15   9   6       44.34       57.36      8.20 o 
 -14   9   6        4.13        2.94      5.22 o 
 -13   9   6      544.19      515.85     17.24 o 
 -12   9   6      131.70      120.52     10.66 o 
 -11   9   6       19.66       14.38      6.53 o 
 -10   9   6       34.42       31.13      5.09 o 
  -9   9   6      102.58       96.64     10.23 o 
  -8   9   6       21.58       16.29      3.54 o 
  -7   9   6      286.12      297.44      9.10 o 
  -6   9   6       99.67      109.77      7.46 o 
  -5   9   6      348.75      316.67      9.32 o 
  -4   9   6      521.12      536.21     12.15 o 
  -3   9   6     1590.28     1525.38     22.96 o 
  -2   9   6      273.27      260.50     10.62 o 
  -1   9   6      540.37      538.80     12.91 o 
   0   9   6      641.66      667.18     13.90 o 
   1   9   6        0.02       -0.92      3.13 o 
   2   9   6       14.38       19.72      4.00 o 
   3   9   6      185.89      200.56      7.92 o 
   4   9   6        7.32        8.19      3.48 o 
   5   9   6      185.07      215.60      8.20 o 
   6   9   6        7.94       13.65      8.57 o 
   7   9   6      683.04      734.88     24.95 o 
   8   9   6        5.41        7.47      5.79 o 
   9   9   6      208.95      228.13     15.74 o 
  10   9   6       38.93       33.78      9.62 o 
  11   9   6       74.68       75.22     17.33 o 
  12   9   6       42.99       24.53      9.89 o 
 -16  10   6        0.10        4.57      6.38 o 
 -15  10   6       21.39       20.38      6.83 o 
 -14  10   6      194.07      199.27     12.39 o 
 -13  10   6       44.37       57.42      9.36 o 
 -12  10   6        5.54        0.69      4.87 o 
 -11  10   6        0.18       -1.54      5.47 o 
 -10  10   6       29.16       31.04      7.11 o 
  -9  10   6      365.46      350.16     12.42 o 
  -8  10   6        4.92        5.41      3.31 o 
  -7  10   6      105.48       89.39      5.78 o 
  -6  10   6     1235.94     1163.01     19.42 o 
  -5  10   6        0.98        1.55      3.15 o 
  -4  10   6       33.90       22.75      3.97 o 
  -3  10   6        3.78       -3.91      2.80 o 
  -2  10   6      469.26      477.12     11.69 o 
  -1  10   6       74.03       82.19      6.23 o 
   0  10   6     1514.39     1480.51     23.10 o 
   1  10   6     1049.56     1058.59     18.69 o 
   2  10   6        0.94        1.20      3.20 o 
   3  10   6      601.53      607.67     13.51 o 
   4  10   6      151.54      141.81      8.87 o 
   5  10   6      464.68      474.81     15.46 o 
   6  10   6      411.29      407.56     14.28 o 
   7  10   6        2.55        6.21      5.89 o 
   8  10   6      135.58      141.01     13.09 o 
   9  10   6      130.81      136.31     13.78 o 
  10  10   6       29.38       47.69     10.40 o 
  11  10   6      482.02      555.82     25.01 o 
  12  10   6        1.59        7.14     18.41 o 
 -16  11   6      137.59      140.18     12.11 o 
 -15  11   6       12.39        0.55      6.04 o 
 -14  11   6      205.07      182.02     12.46 o 
 -13  11   6       53.40       65.77     10.26 o 
 -12  11   6       88.86       92.32     11.20 o 
 -11  11   6      221.62      214.50     35.74 o 
 -10  11   6      224.59      221.70     14.30 o 
  -9  11   6      114.83      137.06     15.78 o 
  -8  11   6      731.91      710.60     34.08 o 
  -7  11   6      535.69      555.42     12.74 o 
  -6  11   6      234.43      227.81      8.60 o 
  -5  11   6      427.34      439.86     11.27 o 
  -4  11   6      143.76      150.15     14.16 o 
  -3  11   6      543.04      568.37     12.80 o 
  -2  11   6      219.82      237.60      8.60 o 
  -1  11   6      398.75      384.54     10.62 o 
   0  11   6        2.73       -0.45      3.10 o 
   1  11   6      643.24      643.13     14.20 o 
   2  11   6      541.43      511.78     16.44 o 
   3  11   6       10.38       10.31      4.71 o 
   4  11   6      956.92      984.25     28.62 o 
   5  11   6      432.13      445.26     14.80 o 
   6  11   6      204.28      218.08     11.14 o 
   7  11   6      276.83      306.13     16.91 o 
   8  11   6      175.65      161.97     15.11 o 
   9  11   6       11.54        7.19     11.92 o 
  10  11   6       61.61       93.29     33.23 o 
  11  11   6       16.18       10.06      8.80 o 
 -15  12   6      217.57      211.74     16.37 o 
 -14  12   6      509.74      502.93     23.01 o 
 -13  12   6      440.54      467.37     23.32 o 
 -12  12   6      101.33      118.10     12.60 o 
 -11  12   6       39.67       37.26      8.59 o 
 -10  12   6       44.68       56.31      9.25 o 
  -9  12   6        1.37        6.44      5.77 o 
  -8  12   6      229.21      214.10     18.59 o 
  -7  12   6        1.55       -1.37      5.16 o 
  -6  12   6       71.81       82.43      8.84 o 
  -5  12   6       20.39       20.21      4.15 o 
  -4  12   6      691.17      663.83     14.12 o 
  -3  12   6      146.56      142.28      6.98 o 
  -2  12   6      644.95      623.32     13.92 o 
  -1  12   6       20.07       20.05      4.07 o 
   0  12   6       29.80       35.24      4.51 o 
   1  12   6       53.71       72.51      7.11 o 
   2  12   6        1.50        2.12      4.27 o 
   3  12   6      274.71      278.33     12.04 o 
   4  12   6       34.69       50.05      6.80 o 
   5  12   6       61.79       44.67      6.82 o 
   6  12   6      978.49     1010.96     23.77 o 
   7  12   6        6.14       10.57      7.66 o 
   8  12   6      530.32      537.24     38.05 o 
   9  12   6      582.65      643.07     25.90 o 
  10  12   6       10.85       21.90      9.23 o 
 -14  13   6        6.34      -10.10      6.73 o 
 -13  13   6       63.85       72.51     11.27 o 
 -12  13   6       10.48        0.93      6.76 o 
 -11  13   6       20.21       21.02     10.81 o 
 -10  13   6        6.07       14.90      6.76 o 
  -9  13   6       37.03       28.66      7.85 o 
  -8  13   6       46.24       39.76      8.22 o 
  -7  13   6       90.65       91.02      9.99 o 
  -6  13   6        0.04        3.53      4.12 o 
  -5  13   6       17.60       14.68      5.06 o 
  -4  13   6        3.01        2.40      3.53 o 
  -3  13   6      123.92      138.70      7.08 o 
  -2  13   6       96.67      101.53      6.25 o 
  -1  13   6      133.51      152.17     11.95 o 
   0  13   6       79.18       84.78     12.43 o 
   1  13   6        0.18       -0.89      4.18 o 
   2  13   6       33.38       33.86      6.03 o 
   3  13   6        6.88        2.06      4.74 o 
   4  13   6       36.78       64.81      7.42 o 
   5  13   6      178.17      192.20     10.94 o 
   6  13   6        2.10        3.73      5.42 o 
   7  13   6      505.48      503.43     22.85 o 
   8  13   6        2.41       11.77      8.10 o 
   9  13   6       45.85       30.70      9.87 o 
 -13  14   6       35.10       42.11     10.31 o 
 -12  14   6      346.73      393.02     20.27 o 
 -11  14   6        0.01        1.15      6.81 o 
 -10  14   6       28.95       29.77      8.37 o 
  -9  14   6       13.76       17.24      7.63 o 
  -8  14   6       37.60       48.91      9.03 o 
  -7  14   6      131.83      127.75     15.40 o 
  -6  14   6       73.42       92.46      7.93 o 
  -5  14   6        5.45       15.54      5.17 o 
  -4  14   6       14.78       14.86      4.99 o 
  -3  14   6      207.26      230.32     10.90 o 
  -2  14   6       57.37       62.14      6.69 o 
  -1  14   6       36.82       45.44      6.42 o 
   0  14   6       71.54       87.07      7.84 o 
   1  14   6      219.53      228.96     11.25 o 
   2  14   6        1.57       -3.02      4.19 o 
   3  14   6      135.15      160.47     10.17 o 
   4  14   6      205.61      216.23     11.53 o 
   5  14   6        2.15        3.33      5.24 o 
   6  14   6      186.75      166.05     25.10 o 
   7  14   6       72.83       54.01     10.52 o 
   8  14   6        7.00        6.67     13.85 o 
   9  14   6        1.02       -1.42      7.44 o 
 -12  15   6       35.47       34.95     13.97 o 
 -11  15   6      372.47      396.58     20.33 o 
 -10  15   6      114.62      130.30     13.24 o 
  -9  15   6       43.59       41.81      9.50 o 
  -8  15   6        4.80        2.11     12.95 o 
  -7  15   6       45.26       58.37      9.30 o 
  -6  15   6      147.21      141.10     21.71 o 
  -5  15   6      365.53      377.14     16.04 o 
  -4  15   6      297.57      327.25     20.31 o 
  -3  15   6      209.68      243.55     21.16 o 
  -2  15   6      257.79      268.89     15.68 o 
  -1  15   6      422.39      445.86     19.76 o 
   0  15   6       68.65       96.04      8.16 o 
   1  15   6        0.23        4.28      4.93 o 
   2  15   6       32.26       46.57      7.70 o 
   3  15   6        5.59        5.92      5.08 o 
   4  15   6       92.72      109.22     11.72 o 
   5  15   6        9.84       13.98      8.10 o 
   6  15   6       30.03       50.81     10.33 o 
   7  15   6        2.02        6.55      8.07 o 
 -10  16   6       60.49       44.21     10.20 o 
  -9  16   6       46.49       68.79     10.76 o 
  -8  16   6        1.27        8.64      7.21 o 
  -7  16   6      245.18      298.81     17.31 o 
  -6  16   6       13.32       11.63      9.94 o 
  -5  16   6      382.53      402.42     27.70 o 
  -4  16   6       15.18       10.97      6.77 o 
  -3  16   6       31.02       34.70      8.41 o 
  -2  16   6      168.93      167.60     16.19 o 
  -1  16   6       14.16       22.58      7.72 o 
   0  16   6       22.01       45.71     14.20 o 
   1  16   6       95.14      135.72     19.58 o 
   2  16   6       18.61       12.12      7.57 o 
   3  16   6        0.02        5.77      5.55 o 
   4  16   6       88.83       87.53     11.57 o 
   5  16   6        3.45        4.82      7.72 o 
   6  16   6       10.55        8.76      8.09 o 
  -9  17   6       77.38       59.50     10.98 o 
  -8  17   6      158.25      201.70     23.91 o 
  -7  17   6       20.55       28.23     13.21 o 
  -6  17   6      522.60      541.41     33.49 o 
  -5  17   6       37.26       37.64     13.44 o 
  -4  17   6        5.82        6.23      6.84 o 
  -3  17   6       22.17       25.48      8.33 o 
  -2  17   6       28.55       38.04      9.43 o 
  -1  17   6        9.29       16.55      7.80 o 
   0  17   6        0.86       -1.76      6.31 o 
   1  17   6       46.13       53.43      9.68 o 
   2  17   6       26.75        9.13      7.39 o 
   3  17   6       23.91       16.01      7.70 o 
   4  17   6       26.70       27.65      9.02 o 
  -6  18   6        0.67        6.31      9.88 o 
  -5  18   6      116.18      128.76     20.05 o 
  -4  18   6       74.23       62.89     15.55 o 
  -3  18   6        7.50        1.92      7.16 o 
  -2  18   6       95.57      133.02     21.92 o 
  -1  18   6        4.85       -1.80      6.80 o 
   0  18   6       11.45        5.63      7.33 o 
   1  18   6       49.98       55.61     10.89 o 
 -18   1   7      130.65      135.26     10.01 o 
 -17   1   7       28.90       22.90      5.95 o 
 -16   1   7       82.64       82.24      7.80 o 
 -15   1   7       84.57       83.72      7.42 o 
 -14   1   7        2.68       -1.22      3.97 o 
 -13   1   7        6.37        8.68      3.21 o 
 -12   1   7      125.53      140.71      5.56 o 
 -11   1   7      259.33      240.48      8.39 o 
 -10   1   7      250.90      241.01      6.74 o 
  -9   1   7      562.70      556.09      9.79 o 
  -8   1   7        1.54        0.47      2.16 o 
  -7   1   7      411.63      376.25      8.03 o 
  -6   1   7       55.84       77.60      3.57 o 
  -5   1   7        7.85       13.46      2.03 o 
  -4   1   7       46.16       36.65      4.14 o 
  -3   1   7        8.09       10.81      3.26 o 
  -2   1   7       83.64       48.80      4.88 o 
  -1   1   7        2.29        4.86      3.03 o 
   0   1   7      454.37      474.53     13.26 o 
   1   1   7     1124.69      993.30     17.74 o 
   2   1   7      206.71      196.91      7.87 o 
   3   1   7      588.45      560.13     13.05 o 
   4   1   7      508.08      547.17     15.88 o 
   5   1   7      295.54      301.24     13.41 o 
   6   1   7       13.92        9.86      4.20 o 
   7   1   7      243.85      230.15      9.36 o 
   8   1   7      212.17      211.08     12.45 o 
   9   1   7      276.86      271.59     10.27 o 
  10   1   7        4.38       -1.23      4.77 o 
  11   1   7        2.63        2.88      4.39 o 
  12   1   7       19.01       20.87      6.40 o 
  13   1   7      108.27      137.17     14.82 o 
 -18   2   7       30.42       29.21      6.87 o 
 -17   2   7      236.77      267.05     12.14 o 
 -16   2   7      123.79      147.87      9.28 o 
 -15   2   7       74.09       75.04      7.19 o 
 -14   2   7        3.06       -1.48      3.03 o 
 -13   2   7       47.35       51.91      5.55 o 
 -12   2   7      276.32      273.38      7.40 o 
 -11   2   7       98.87       93.43      4.73 o 
 -10   2   7      199.22      202.79      6.23 o 
  -9   2   7       29.55       35.39      3.31 o 
  -8   2   7      557.81      541.13      9.44 o 
  -7   2   7      563.43      578.61      9.58 o 
  -6   2   7      619.81      553.78      9.01 o 
  -5   2   7       14.50       10.12      2.32 o 
  -4   2   7      118.97      122.77      5.90 o 
  -3   2   7       67.94       60.04      4.93 o 
  -2   2   7      112.73      119.50      6.21 o 
  -1   2   7      707.86      616.72     15.33 o 
   0   2   7       53.01       57.53      5.00 o 
   1   2   7     2810.14     2674.06     35.31 o 
   2   2   7     2685.26     2672.13     48.64 o 
   3   2   7        0.00        2.10      3.35 o 
   4   2   7      327.70      321.62     10.87 o 
   5   2   7        4.52        4.53      3.78 o 
   6   2   7      186.24      155.66     12.40 o 
   7   2   7        8.54        5.93      3.92 o 
   8   2   7      124.95      121.57      8.50 o 
   9   2   7       94.37       90.04     10.16 o 
  10   2   7        8.29       -5.88      3.92 o 
  11   2   7       13.79       19.61      5.24 o 
  12   2   7       90.13      107.62      9.66 o 
  13   2   7        4.49       13.33      7.91 o 
 -18   3   7       33.88       40.07      7.18 o 
 -17   3   7        4.75        2.24      5.21 o 
 -16   3   7       11.91       13.61      5.48 o 
 -15   3   7        8.33       10.31      4.84 o 
 -14   3   7       14.44       13.54      4.63 o 
 -13   3   7        9.42        6.70      3.63 o 
 -12   3   7      179.56      169.03      7.06 o 
 -11   3   7        3.20        3.60      2.50 o 
 -10   3   7     1488.68     1547.93     24.86 o 
  -9   3   7       15.47       15.87      3.22 o 
  -8   3   7      628.97      585.38     11.32 o 
  -7   3   7      658.13      679.59     12.04 o 
  -6   3   7     1072.67     1041.56     13.64 o 
  -5   3   7        2.74        3.02      2.63 o 
  -4   3   7      175.93      134.05      4.44 o 
  -3   3   7        1.67       -1.37      2.66 o 
  -2   3   7      259.72      256.60      8.47 o 
  -1   3   7       38.11       45.42      4.61 o 
   0   3   7      945.93      906.53     19.38 o 
   1   3   7      316.70      292.08      9.28 o 
   2   3   7      316.85      273.94      9.12 o 
   3   3   7      265.68      268.10      9.14 o 
   4   3   7        3.39        0.63      3.38 o 
   5   3   7       62.58       61.48      5.73 o 
   6   3   7       72.83       60.48      5.91 o 
   7   3   7      126.45      131.75      7.62 o 
   8   3   7      101.37       77.28      6.52 o 
   9   3   7       39.61       30.24      6.93 o 
  10   3   7        0.42       -4.74      4.00 o 
  11   3   7        7.71       10.51      4.78 o 
  12   3   7      159.01      188.96     11.64 o 
  13   3   7      105.55      110.21     10.35 o 
 -18   4   7       72.49       71.01      8.44 o 
 -17   4   7        3.22       -3.54      4.85 o 
 -16   4   7      176.24      163.43     17.16 o 
 -15   4   7      189.18      211.81      9.36 o 
 -14   4   7       20.86       25.59      4.57 o 
 -13   4   7        5.93       -4.90      3.74 o 
 -12   4   7       25.00       27.19      4.82 o 
 -11   4   7     1106.10     1113.12     17.57 o 
 -10   4   7      136.73      112.75      6.02 o 
  -9   4   7       76.81       77.19      4.94 o 
  -8   4   7      432.06      426.17     11.66 o 
  -7   4   7     1386.06     1317.13     18.53 o 
  -6   4   7      422.87      362.81      9.91 o 
  -5   4   7      108.36       93.87      5.70 o 
  -4   4   7        5.09        2.55      3.32 o 
  -3   4   7       53.08       57.93      4.96 o 
  -2   4   7       44.96       21.32      4.61 o 
  -1   4   7      114.39      103.44      6.05 o 
   0   4   7      252.12      186.28      7.55 o 
   1   4   7      326.50      291.40      9.38 o 
   2   4   7      759.43      726.90     15.09 o 
   3   4   7      159.37      162.11      7.47 o 
   4   4   7      129.42      115.87      6.93 o 
   5   4   7       41.61       46.30      5.39 o 
   6   4   7       28.89       36.28      5.17 o 
   7   4   7       64.20       56.32      5.94 o 
   8   4   7       19.59       11.51      6.72 o 
   9   4   7        2.71        6.83      4.85 o 
  10   4   7       15.21       18.34      4.90 o 
  11   4   7       20.32       24.94      7.59 o 
  12   4   7      187.16      206.34     12.19 o 
  13   4   7        1.23        8.76      8.43 o 
 -18   5   7        5.01       12.07      7.30 o 
 -17   5   7       77.46       91.55      8.58 o 
 -16   5   7        0.38       -3.14      4.71 o 
 -15   5   7       92.86      119.58      8.08 o 
 -14   5   7        6.00       13.79      4.52 o 
 -13   5   7      305.80      290.86     10.47 o 
 -12   5   7        3.44        7.40      4.10 o 
 -11   5   7       89.18       97.91      6.78 o 
 -10   5   7      304.67      326.37     13.80 o 
  -9   5   7      107.25      115.49      5.70 o 
  -8   5   7       49.29       50.41      4.32 o 
  -7   5   7        0.00        0.97      2.87 o 
  -6   5   7      134.65      112.54      6.07 o 
  -5   5   7       10.05       13.08      3.38 o 
  -4   5   7      129.22      151.35      7.84 o 
  -3   5   7      183.17      159.12     10.94 o 
  -2   5   7      199.84      177.54      7.43 o 
  -1   5   7      186.04      187.57     10.03 o 
   0   5   7      194.75      233.63      8.58 o 
   1   5   7      166.64      140.56      7.00 o 
   2   5   7     1450.70     1435.21     25.14 o 
   3   5   7       48.78       48.10      5.27 o 
   4   5   7      672.96      638.56     14.53 o 
   5   5   7      159.76      142.98      7.51 o 
   6   5   7      713.30      638.22     14.92 o 
   7   5   7       41.91       34.37      5.18 o 
   8   5   7        0.11        1.66      3.82 o 
   9   5   7       26.81       24.70      5.05 o 
  10   5   7       20.23       19.00      5.02 o 
  11   5   7      108.32      116.29      9.73 o 
  12   5   7       14.66       15.15      8.53 o 
  13   5   7        1.13       -4.23      7.71 o 
 -18   6   7       23.91       18.69      8.06 o 
 -17   6   7       85.89       97.62     19.81 o 
 -16   6   7      147.17      168.73     11.25 o 
 -15   6   7       60.34       79.88      7.26 o 
 -14   6   7      223.14      231.16     10.02 o 
 -13   6   7      127.43      155.31     10.06 o 
 -12   6   7      292.84      293.56     10.82 o 
 -11   6   7      178.37      197.60      9.84 o 
 -10   6   7       73.23       81.50      5.14 o 
  -9   6   7      203.60      193.76      6.96 o 
  -8   6   7      120.05      113.01      5.65 o 
  -7   6   7        0.00       -3.21      3.11 o 
  -6   6   7      109.90       93.38      5.82 o 
  -5   6   7        2.07        6.35      3.30 o 
  -4   6   7        1.48        2.93      3.52 o 
  -3   6   7        2.10        5.82      3.98 o 
  -2   6   7       20.13       11.67      3.48 o 
  -1   6   7      236.36      247.61     14.54 o 
   0   6   7     1810.21     1700.02     25.72 o 
   1   6   7       96.44       85.37      6.03 o 
   2   6   7       60.03       52.59      5.36 o 
   3   6   7     2467.08     2346.48     32.91 o 
   4   6   7      118.09      110.14      6.98 o 
   5   6   7       59.38       49.04      5.45 o 
   6   6   7      211.65      206.55      8.85 o 
   7   6   7        0.40       -4.59      3.75 o 
   8   6   7      176.10      198.10     13.17 o 
   9   6   7        6.69        5.48      4.09 o 
  10   6   7        0.52        4.30      7.36 o 
  11   6   7       21.57       18.61      8.20 o 
  12   6   7       53.40       59.77     14.47 o 
 -17   7   7      156.92      161.58     15.95 o 
 -16   7   7       32.19       41.70      7.45 o 
 -15   7   7      429.12      456.22     27.78 o 
 -14   7   7       30.14       20.29      5.29 o 
 -13   7   7       12.68        5.59      7.57 o 
 -12   7   7       47.37       67.42      6.51 o 
 -11   7   7      755.21      793.02     30.71 o 
 -10   7   7        0.37        0.18      3.76 o 
  -9   7   7       32.79       39.92      4.20 o 
  -8   7   7      459.34      469.48     15.13 o 
  -7   7   7       86.34      103.64      6.26 o 
  -6   7   7       40.62       29.42      4.35 o 
  -5   7   7      242.68      261.84      9.63 o 
  -4   7   7        0.03       -3.15      2.76 o 
  -3   7   7      199.15      254.72      8.72 o 
  -2   7   7       52.78       45.19      4.79 o 
  -1   7   7      430.68      461.54     12.06 o 
   0   7   7       50.39       35.31      4.64 o 
   1   7   7      684.94      634.35     14.24 o 
   2   7   7        0.09       -0.59      3.38 o 
   3   7   7      368.78      344.18     10.61 o 
   4   7   7      119.55       87.90      7.62 o 
   5   7   7        0.04       -0.48      3.61 o 
   6   7   7      111.09      105.05      7.07 o 
   7   7   7       44.47       44.07      5.41 o 
   8   7   7       32.54       30.60      5.03 o 
   9   7   7       20.57       17.20      6.02 o 
  10   7   7      127.65      122.89     13.37 o 
  11   7   7       34.93       43.13     12.65 o 
  12   7   7        9.07       11.14      9.00 o 
 -17   8   7      102.89      111.94     14.63 o 
 -16   8   7      149.38      158.51     11.69 o 
 -15   8   7       18.72        7.82      6.96 o 
 -14   8   7        9.08       -2.19      5.18 o 
 -13   8   7        6.21        8.99      6.40 o 
 -12   8   7      328.24      370.31     12.15 o 
 -11   8   7      176.98      187.56      8.87 o 
 -10   8   7       23.37       41.03      6.01 o 
  -9   8   7       25.00       29.50      5.72 o 
  -8   8   7       22.91       27.43      4.41 o 
  -7   8   7     1112.46     1040.73     18.70 o 
  -6   8   7       20.43       21.78      4.10 o 
  -5   8   7        0.83        6.03      3.53 o 
  -4   8   7       83.20       62.25      5.36 o 
  -3   8   7        0.37        0.61      3.31 o 
  -2   8   7        7.75        6.27      3.56 o 
  -1   8   7      572.27      524.59     12.83 o 
   0   8   7      398.52      327.39     10.33 o 
   1   8   7       67.88       88.75      6.31 o 
   2   8   7        1.27        1.30      3.73 o 
   3   8   7       75.06       67.88      5.98 o 
   4   8   7       49.78       33.96      5.01 o 
   5   8   7       25.19       29.98      7.03 o 
   6   8   7      195.10      193.41      8.66 o 
   7   8   7        0.01        4.30      5.21 o 
   8   8   7        6.47        4.08      5.27 o 
   9   8   7       10.70        9.67      8.14 o 
  10   8   7      125.89      115.22     13.47 o 
  11   8   7        0.03       -0.35      8.22 o 
 -16   9   7        3.06        2.21      5.90 o 
 -15   9   7      232.75      254.63     13.91 o 
 -14   9   7        5.14        5.24      5.75 o 
 -13   9   7      297.63      317.59     14.40 o 
 -12   9   7      579.12      629.49     19.28 o 
 -11   9   7       82.35      101.15      8.26 o 
 -10   9   7       37.32       34.40      6.58 o 
  -9   9   7        8.39       18.30      5.09 o 
  -8   9   7      262.61      273.01      9.37 o 
  -7   9   7       62.48       59.47      5.37 o 
  -6   9   7      307.99      317.51     10.10 o 
  -5   9   7      183.36      150.85      7.29 o 
  -4   9   7      544.82      481.80     12.24 o 
  -3   9   7       44.18       30.74      5.57 o 
  -2   9   7       51.45       27.43      7.52 o 
  -1   9   7      595.78      597.88     13.89 o 
   0   9   7        4.50       17.57      4.31 o 
   1   9   7       26.43       25.00      6.40 o 
   2   9   7       39.11       44.91      5.35 o 
   3   9   7       45.64       38.28      7.05 o 
   4   9   7      470.23      468.42     12.58 o 
   5   9   7      385.97      381.81     14.42 o 
   6   9   7       41.51       38.81      6.58 o 
   7   9   7       82.68       90.99      8.74 o 
   8   9   7       74.71       85.12      8.71 o 
   9   9   7      110.01      136.91     17.48 o 
  10   9   7       35.40       23.05     23.64 o 
  11   9   7      191.23      197.24     17.48 o 
 -16  10   7      325.08      333.36     16.38 o 
 -15  10   7       84.40       98.78     10.38 o 
 -14  10   7      141.96      187.33     12.45 o 
 -13  10   7      127.76      130.47     19.38 o 
 -12  10   7       76.68       90.46     11.39 o 
 -11  10   7       79.58       75.30     10.15 o 
 -10  10   7      918.61      952.45     28.53 o 
  -9  10   7      127.09      100.14      7.97 o 
  -8  10   7      750.21      775.59     16.06 o 
  -7  10   7       92.51       90.19      6.21 o 
  -6  10   7      584.66      577.85     13.56 o 
  -5  10   7       83.79       70.95      5.81 o 
  -4  10   7        1.06       -0.78      3.66 o 
  -3  10   7       59.73       65.15      6.00 o 
  -2  10   7      714.75      744.20     15.81 o 
  -1  10   7      442.36      482.42     12.69 o 
   0  10   7       59.02       67.26      5.96 o 
   1  10   7        1.22        3.30      3.80 o 
   2  10   7       29.28       29.41      4.51 o 
   3  10   7        1.56        2.16      3.66 o 
   4  10   7       70.54       70.20      7.76 o 
   5  10   7      228.97      238.41     11.93 o 
   6  10   7       61.74       59.89      7.56 o 
   7  10   7        0.50       -5.99      4.92 o 
   8  10   7       20.86       13.68      8.30 o 
   9  10   7       24.48       17.39      9.10 o 
  10  10   7       59.01       87.99     33.87 o 
 -15  11   7       81.44       82.39     23.70 o 
 -14  11   7      279.73      336.74     20.92 o 
 -13  11   7        0.09        0.34      6.77 o 
 -12  11   7      660.38      726.20     26.08 o 
 -11  11   7      187.78      194.21     14.59 o 
 -10  11   7      269.70      243.35     17.51 o 
  -9  11   7      644.98      600.85     25.48 o 
  -8  11   7        0.87        7.04      4.69 o 
  -7  11   7        8.16       13.00      3.97 o 
  -6  11   7      285.69      283.90     11.41 o 
  -5  11   7       98.71      107.13      6.71 o 
  -4  11   7       41.33       55.35      5.56 o 
  -3  11   7       88.35       92.35      6.45 o 
  -2  11   7      820.32      874.21     20.99 o 
  -1  11   7        0.79        1.58      3.79 o 
   0  11   7       79.32       78.28      6.18 o 
   1  11   7      400.64      400.36     11.73 o 
   2  11   7      425.42      422.95     14.68 o 
   3  11   7        0.16       -0.74      4.49 o 
   4  11   7      114.98      108.73      8.98 o 
   5  11   7      144.52      165.03     10.52 o 
   6  11   7        8.70       11.02      5.50 o 
   7  11   7       34.15       34.29      7.16 o 
   8  11   7       16.25       21.19      8.92 o 
   9  11   7        3.30       18.42     16.98 o 
  10  11   7       88.45      117.74     17.15 o 
 -14  12   7       20.14       26.58      9.15 o 
 -13  12   7      848.73      844.73     29.61 o 
 -12  12   7      159.74      157.60     29.22 o 
 -11  12   7       65.55       80.32     16.37 o 
 -10  12   7      169.09      157.32     13.47 o 
  -9  12   7      102.24       93.04     10.69 o 
  -8  12   7        4.17        6.18     14.38 o 
  -7  12   7       22.64       12.81      4.95 o 
  -6  12   7       13.25        7.95      3.99 o 
  -5  12   7       19.73       25.46      4.60 o 
  -4  12   7      136.71      123.25      7.29 o 
  -3  12   7      251.07      271.73      9.86 o 
  -2  12   7        0.06        5.46      3.83 o 
  -1  12   7      183.27      197.11     14.22 o 
   0  12   7      170.11      165.67      9.77 o 
   1  12   7        7.08        2.14      7.89 o 
   2  12   7       50.68       56.69      7.14 o 
   3  12   7      239.41      251.03     12.09 o 
   4  12   7      100.17       93.36      8.86 o 
   5  12   7      108.25      141.01     10.07 o 
   6  12   7      145.89      122.51     10.00 o 
   7  12   7        1.06       -6.09      7.41 o 
   8  12   7        1.54       -2.98      7.62 o 
   9  12   7       30.31       49.55     11.81 o 
 -13  13   7       23.28       28.53      8.98 o 
 -12  13   7       54.41       47.79      9.94 o 
 -11  13   7      180.85      223.54     16.09 o 
 -10  13   7        8.45       13.09      7.14 o 
  -9  13   7       58.19       67.98     26.65 o 
  -8  13   7       27.03       22.76      7.60 o 
  -7  13   7       89.53       94.36     10.64 o 
  -6  13   7        5.56       10.25      4.95 o 
  -5  13   7      295.22      295.78     12.36 o 
  -4  13   7       17.06       20.22      4.69 o 
  -3  13   7        1.41       -0.45      3.62 o 
  -2  13   7      471.48      498.95     13.04 o 
  -1  13   7       35.67       37.73      6.42 o 
   0  13   7       19.88       21.58      5.77 o 
   1  13   7      259.58      290.17     12.75 o 
   2  13   7        0.39       -1.86      4.92 o 
   3  13   7      205.51      226.85     18.48 o 
   4  13   7       51.33       40.89      7.29 o 
   5  13   7      161.90      137.22     10.30 o 
   6  13   7      338.10      366.76     23.44 o 
   7  13   7       70.08       65.95     11.46 o 
   8  13   7       24.44        7.06     11.49 o 
 -12  14   7       17.08       25.06      8.93 o 
 -11  14   7      109.36      120.03     15.66 o 
 -10  14   7       55.39       51.59      9.94 o 
  -9  14   7        8.98       18.49      8.06 o 
  -8  14   7      205.47      203.54     23.99 o 
  -7  14   7       45.59       51.79     12.57 o 
  -6  14   7       10.75       13.03      5.23 o 
  -5  14   7      507.22      502.24     16.23 o 
  -4  14   7       12.39       19.29      5.60 o 
  -3  14   7     1038.57     1018.94     30.19 o 
  -2  14   7       82.09      101.20      8.55 o 
  -1  14   7      301.89      294.04     16.09 o 
   0  14   7      156.44      169.58     14.58 o 
   1  14   7       42.58       42.18      6.87 o 
   2  14   7      503.52      529.38     17.33 o 
   3  14   7       78.08       79.72      8.55 o 
   4  14   7       10.69        8.89      5.82 o 
   5  14   7        5.56        8.90      7.20 o 
   6  14   7      721.71      811.23     59.79 o 
   7  14   7       25.07       14.75     12.51 o 
 -11  15   7       22.10       24.40      9.18 o 
 -10  15   7        1.15        7.66      9.61 o 
  -9  15   7       69.04       66.00     12.65 o 
  -8  15   7        3.21       -2.64      7.28 o 
  -7  15   7       39.50       40.38      8.92 o 
  -6  15   7       64.39       71.99     10.23 o 
  -5  15   7      117.00      130.74     12.45 o 
  -4  15   7     1065.39     1076.24     31.82 o 
  -3  15   7        3.88        9.05      7.10 o 
  -2  15   7      683.94      749.51     28.44 o 
  -1  15   7      111.08       97.80      8.72 o 
   0  15   7       75.20       72.12      8.09 o 
   1  15   7      456.97      480.14     16.68 o 
   2  15   7      329.03      374.58     15.04 o 
   3  15   7        4.33        2.89      5.38 o 
   4  15   7      199.28      240.19     13.08 o 
   5  15   7      297.05      348.65     30.39 o 
   6  15   7        4.56       20.53      9.53 o 
  -9  16   7       61.92       41.68     10.19 o 
  -8  16   7        0.39        0.71      6.66 o 
  -7  16   7        0.24       -6.96      9.35 o 
  -6  16   7       81.17       62.83     15.66 o 
  -5  16   7        7.90        5.20      9.41 o 
  -4  16   7       25.82       43.24     14.82 o 
  -3  16   7      617.32      609.91     34.25 o 
  -2  16   7      291.82      298.49     18.53 o 
  -1  16   7      134.92      190.30     15.04 o 
   0  16   7      337.04      349.62     19.13 o 
   1  16   7      156.16      198.11     15.45 o 
   2  16   7       61.20       67.75      8.65 o 
   3  16   7       67.57       75.05      8.95 o 
   4  16   7        8.08       -0.05      5.85 o 
  -7  17   7       47.53       43.02     15.20 o 
  -6  17   7        0.05       -0.35      9.64 o 
  -5  17   7       22.63        6.08     11.22 o 
  -4  17   7       82.73       97.96     12.52 o 
  -3  17   7        0.31        5.86      7.44 o 
  -2  17   7      123.08      149.00     14.45 o 
  -1  17   7       77.91       93.43     12.26 o 
   0  17   7      190.21      200.15     24.05 o 
   1  17   7      111.59      124.49     21.39 o 
 -18   0   8       13.52       21.80      9.31 o 
 -17   0   8       41.96       36.44      9.65 o 
 -16   0   8      172.83      205.29     20.31 o 
 -15   0   8       81.40       98.19     11.20 o 
 -14   0   8        6.47        7.78      6.44 o 
 -13   0   8       71.11       79.32      6.93 o 
 -12   0   8        0.24       -1.94      3.87 o 
 -11   0   8       88.73       91.80      8.06 o 
 -10   0   8      211.71      196.88      9.21 o 
  -9   0   8     2087.03     1991.82     32.52 o 
  -8   0   8       65.93       57.38      6.24 o 
  -7   0   8      789.21      662.23     24.91 o 
  -6   0   8      220.47      249.87     26.71 o 
  -5   0   8      514.60      405.39     21.83 o 
  -4   0   8      352.95      341.73     23.53 o 
  -3   0   8      276.50      245.04     20.34 o 
  -2   0   8      187.95      244.12     12.76 o 
  -1   0   8       21.46        4.33      6.60 o 
   0   0   8       22.57       15.46      5.70 o 
   1   0   8     1125.29      968.40     26.37 o 
   2   0   8     1956.00     1906.95     44.57 o 
   3   0   8       23.72       18.22      6.45 o 
   4   0   8      861.69      814.55     60.49 o 
   5   0   8     1045.81     1006.60     28.03 o 
   6   0   8      329.41      360.73     24.20 o 
   7   0   8       55.82       45.05      8.56 o 
   8   0   8       19.35       23.59      7.10 o 
   9   0   8        6.59        7.38      6.58 o 
  10   0   8       59.58       69.17     10.12 o 
  11   0   8        8.31       12.15      7.42 o 
  12   0   8     1268.91     1407.31     46.88 o 
 -18   1   8      142.77      164.85     11.62 o 
 -17   1   8        3.47        2.92      5.38 o 
 -16   1   8       53.07       78.16      7.62 o 
 -15   1   8       89.69       99.41      7.81 o 
 -14   1   8       78.79       84.83      7.18 o 
 -13   1   8       22.54       22.83      4.13 o 
 -12   1   8      257.37      247.24      7.37 o 
 -11   1   8       39.01       38.97      3.82 o 
 -10   1   8     1467.36     1472.66     18.93 o 
  -9   1   8       83.57       85.74      4.55 o 
  -8   1   8     1610.80     1614.07     20.99 o 
  -7   1   8      444.85      434.30      8.42 o 
  -6   1   8      353.60      408.76     11.35 o 
  -5   1   8      531.22      536.07     16.18 o 
  -4   1   8      255.23      249.32      9.08 o 
  -3   1   8      761.55      587.58     13.65 o 
  -2   1   8     2048.05     1850.67     27.78 o 
  -1   1   8       15.09       19.85      4.12 o 
   0   1   8      172.19      172.94      8.99 o 
   1   1   8     2905.44     2641.53     36.35 o 
   2   1   8      515.04      521.26     13.28 o 
   3   1   8        7.18        4.87      4.91 o 
   4   1   8        1.19        0.47      4.00 o 
   5   1   8      164.97      157.70      8.41 o 
   6   1   8       42.72       51.30      6.02 o 
   7   1   8       82.74       67.84      6.61 o 
   8   1   8      190.70      223.79     15.15 o 
   9   1   8      259.06      261.10     12.22 o 
  10   1   8        2.06        7.61      4.88 o 
  11   1   8      146.79      165.14     10.05 o 
  12   1   8       18.74       17.14      6.91 o 
 -18   2   8       74.17       77.80      8.61 o 
 -17   2   8       80.13       86.96      8.50 o 
 -16   2   8       61.54       71.55      9.46 o 
 -15   2   8      179.75      190.12     13.10 o 
 -14   2   8      108.78      112.89      6.61 o 
 -13   2   8      208.95      211.09      8.15 o 
 -12   2   8       57.04       49.20      4.22 o 
 -11   2   8      390.98      392.44      8.99 o 
 -10   2   8       19.45       27.03      3.43 o 
  -9   2   8      551.38      544.82     10.16 o 
  -8   2   8      386.78      397.54      9.08 o 
  -7   2   8     1479.47     1477.68     18.10 o 
  -6   2   8     2474.51     2342.44     32.80 o 
  -5   2   8       30.18       53.67      5.43 o 
  -4   2   8     2131.38     2065.15     29.96 o 
  -3   2   8     3556.48     3230.21     41.82 o 
  -2   2   8      245.55      224.26      9.14 o 
  -1   2   8      923.47      973.33     18.51 o 
   0   2   8     1892.00     1910.15     40.27 o 
   1   2   8       27.63       25.06      4.51 o 
   2   2   8       31.15       18.07      4.37 o 
   3   2   8      689.92      647.49     15.21 o 
   4   2   8       18.86       10.35      5.40 o 
   5   2   8       98.02      102.17      7.19 o 
   6   2   8      228.61      231.60      9.80 o 
   7   2   8      384.06      407.73     12.68 o 
   8   2   8      192.72      188.97      9.36 o 
   9   2   8      317.22      349.52     12.35 o 
  10   2   8      669.04      669.85     25.84 o 
  11   2   8       62.89       62.79      7.25 o 
  12   2   8       57.32       77.63      9.39 o 
 -18   3   8      215.85      208.60     11.78 o 
 -17   3   8      319.40      340.53     18.20 o 
 -16   3   8       28.72       28.51      6.14 o 
 -15   3   8      158.15      172.02     12.14 o 
 -14   3   8      421.48      459.15     11.97 o 
 -13   3   8       53.99       55.12      5.36 o 
 -12   3   8        1.57       -4.57      3.06 o 
 -11   3   8       11.48       10.99      3.32 o 
 -10   3   8       12.92        9.92      3.01 o 
  -9   3   8       30.02       29.49      3.50 o 
  -8   3   8     1389.65     1299.68     16.97 o 
  -7   3   8     1875.09     1849.58     27.61 o 
  -6   3   8      166.67      171.18      7.84 o 
  -5   3   8     2115.08     2122.00     30.59 o 
  -4   3   8     2711.19     2682.90     36.37 o 
  -3   3   8       22.02       21.52      4.38 o 
  -2   3   8      309.16      255.44     11.21 o 
  -1   3   8      781.43      706.49     16.27 o 
   0   3   8      593.67      524.88     15.09 o 
   1   3   8       42.77       45.39      5.46 o 
   2   3   8        3.37        1.24      3.74 o 
   3   3   8      520.29      526.97     18.36 o 
   4   3   8        6.03        7.79      4.19 o 
   5   3   8       68.80       72.46      6.46 o 
   6   3   8      298.18      310.02     11.08 o 
   7   3   8        3.97       -1.31      4.11 o 
   8   3   8      401.86      397.85     25.82 o 
   9   3   8       76.83       87.71      9.57 o 
  10   3   8        2.77        2.41      4.74 o 
  11   3   8      771.32      825.07     22.82 o 
  12   3   8      184.00      212.55     16.79 o 
 -17   4   8       53.68       68.30      7.97 o 
 -16   4   8       35.86       44.35      6.75 o 
 -15   4   8       10.48        6.24      4.44 o 
 -14   4   8       17.00       15.34      5.42 o 
 -13   4   8       17.73       10.41      3.86 o 
 -12   4   8       17.38       13.92      5.27 o 
 -11   4   8      847.89      837.20     13.70 o 
 -10   4   8       25.47       27.71      3.66 o 
  -9   4   8      219.86      247.66      7.11 o 
  -8   4   8      419.55      459.21      9.24 o 
  -7   4   8       54.09       58.38      5.51 o 
  -6   4   8      716.03      658.37     14.47 o 
  -5   4   8       28.48       38.63      4.99 o 
  -4   4   8      139.49      120.90      7.01 o 
  -3   4   8      183.96      137.95      7.30 o 
  -2   4   8        6.20        3.03      3.59 o 
  -1   4   8      499.00      476.99     13.57 o 
   0   4   8      143.12      131.19      7.44 o 
   1   4   8      406.95      404.48     21.75 o 
   2   4   8      152.54      149.12      7.91 o 
   3   4   8      184.22      179.18      8.56 o 
   4   4   8      110.78       97.39      8.71 o 
   5   4   8       19.44       20.18      4.80 o 
   6   4   8      125.78      138.43      8.14 o 
   7   4   8      230.66      225.16      9.83 o 
   8   4   8       11.69        5.56      7.57 o 
   9   4   8      261.06      253.40     10.85 o 
  10   4   8      364.20      429.85     13.96 o 
  11   4   8       79.40      107.08     10.16 o 
 -17   5   8       87.95      101.64      9.05 o 
 -16   5   8      262.51      285.29     16.35 o 
 -15   5   8      134.23      137.70      7.76 o 
 -14   5   8       11.61       11.64      4.70 o 
 -13   5   8      438.10      448.05     13.61 o 
 -12   5   8      823.68      801.25     17.81 o 
 -11   5   8       79.60       87.23      8.63 o 
 -10   5   8      424.89      418.46     10.39 o 
  -9   5   8      271.04      278.34      8.54 o 
  -8   5   8        0.89        0.62      3.46 o 
  -7   5   8      197.67      188.04      8.15 o 
  -6   5   8       23.60       33.49      4.89 o 
  -5   5   8      158.02      173.10      7.95 o 
  -4   5   8       72.48       43.05      5.11 o 
  -3   5   8       96.59       81.38      6.22 o 
  -2   5   8      183.54      163.76      7.86 o 
  -1   5   8      212.05      208.14      8.77 o 
   0   5   8     1267.39     1168.97     21.03 o 
   1   5   8       12.29       14.87      4.29 o 
   2   5   8       45.32       31.81      5.10 o 
   3   5   8      729.78      694.09     15.93 o 
   4   5   8      103.90      104.54      7.42 o 
   5   5   8      350.32      351.26     11.68 o 
   6   5   8       20.39       28.61      5.70 o 
   7   5   8       25.84       29.62      5.62 o 
   8   5   8      381.30      366.64     12.44 o 
   9   5   8      164.52      181.86      9.64 o 
  10   5   8      441.30      481.39     17.29 o 
  11   5   8       97.78      113.41     13.56 o 
 -17   6   8      202.35      204.77     13.65 o 
 -16   6   8      828.48      873.04     18.27 o 
 -15   6   8       20.50       23.58      5.53 o 
 -14   6   8      272.61      258.95     11.09 o 
 -13   6   8      428.47      450.74     24.50 o 
 -12   6   8       68.16       70.82      6.79 o 
 -11   6   8      103.50      109.13      7.54 o 
 -10   6   8        1.47       -1.87      2.94 o 
  -9   6   8      241.96      245.90      9.34 o 
  -8   6   8       59.30       59.73      7.33 o 
  -7   6   8       98.80       96.14      6.51 o 
  -6   6   8      215.35      182.20     10.66 o 
  -5   6   8      498.86      456.95     12.28 o 
  -4   6   8        3.51        2.70      4.79 o 
  -3   6   8      433.81      440.64     15.35 o 
  -2   6   8      382.67      360.08     11.09 o 
  -1   6   8      506.72      524.16     13.36 o 
   0   6   8      256.04      244.92     10.90 o 
   1   6   8      209.14      224.13      9.30 o 
   2   6   8       94.25       84.62      6.74 o 
   3   6   8     1552.16     1552.60     25.85 o 
   4   6   8     2086.11     2096.09     40.18 o 
   5   6   8      448.20      442.73     13.15 o 
   6   6   8      353.43      353.37     11.94 o 
   7   6   8      183.20      199.22     10.78 o 
   8   6   8        2.74       10.38      4.64 o 
   9   6   8      147.06      129.66     10.43 o 
  10   6   8      313.05      347.71     41.79 o 
  11   6   8      191.54      183.14     16.43 o 
 -16   7   8        8.55       12.82      6.43 o 
 -15   7   8      636.20      673.34     20.65 o 
 -14   7   8       34.14       37.62      7.36 o 
 -13   7   8       51.68       55.49      6.65 o 
 -12   7   8      235.28      234.91     10.31 o 
 -11   7   8      128.99      134.57      8.10 o 
 -10   7   8      207.35      208.93     10.96 o 
  -9   7   8        0.22        0.27      5.16 o 
  -8   7   8       38.42       38.01      5.03 o 
  -7   7   8      494.70      482.65     12.80 o 
  -6   7   8        0.73        0.02      3.47 o 
  -5   7   8      379.57      352.76     16.20 o 
  -4   7   8      115.58      112.44      6.98 o 
  -3   7   8      247.36      268.58      9.89 o 
  -2   7   8      662.76      609.54     22.42 o 
  -1   7   8      371.36      343.83     10.99 o 
   0   7   8      116.65      114.50      8.56 o 
   1   7   8      722.38      697.71     15.95 o 
   2   7   8       59.38       58.61      6.05 o 
   3   7   8       98.71      104.32      7.34 o 
   4   7   8      267.97      289.77     10.82 o 
   5   7   8      487.28      492.21     25.17 o 
   6   7   8      353.98      385.55     12.44 o 
   7   7   8       25.20       26.76      5.21 o 
   8   7   8      730.72      733.76     21.16 o 
   9   7   8      460.60      530.32     23.52 o 
  10   7   8      497.25      611.45     51.93 o 
 -16   8   8      201.61      238.06     13.89 o 
 -15   8   8       96.43       81.72      9.72 o 
 -14   8   8      183.73      210.34     12.62 o 
 -13   8   8      260.72      291.32     11.86 o 
 -12   8   8      338.47      326.26     12.16 o 
 -11   8   8      118.11      106.37      8.82 o 
 -10   8   8       33.15       37.06      6.39 o 
  -9   8   8      110.85      105.05      6.76 o 
  -8   8   8       12.20       13.41      4.25 o 
  -7   8   8       33.53       37.74      5.03 o 
  -6   8   8      446.93      424.18     12.01 o 
  -5   8   8       87.32       70.12      6.92 o 
  -4   8   8      437.24      398.74     11.81 o 
  -3   8   8      104.11       98.02      6.81 o 
  -2   8   8      116.22       80.82      6.98 o 
  -1   8   8      107.87      127.31      7.47 o 
   0   8   8      231.14      240.74     11.36 o 
   1   8   8        2.13        1.73      3.92 o 
   2   8   8       36.50       47.23      7.51 o 
   3   8   8       12.95        6.90      4.41 o 
   4   8   8      161.76      158.27      8.51 o 
   5   8   8        9.24       11.77      4.42 o 
   6   8   8      225.78      249.67     17.07 o 
   7   8   8      964.21      955.17     33.30 o 
   8   8   8        5.91       10.67      6.03 o 
   9   8   8      601.02      661.72     31.56 o 
  10   8   8       27.68       25.58      9.69 o 
 -15   9   8       36.66       36.93      8.22 o 
 -14   9   8       10.68       18.66      6.98 o 
 -13   9   8      364.86      375.30     27.65 o 
 -12   9   8       44.40       53.23      9.28 o 
 -11   9   8      242.55      233.76     12.50 o 
 -10   9   8        0.75       -2.55      4.53 o 
  -9   9   8       22.04       28.00      5.92 o 
  -8   9   8        8.21        5.74      4.07 o 
  -7   9   8      235.13      212.13      9.00 o 
  -6   9   8       85.22       75.14      6.29 o 
  -5   9   8      257.72      260.38      9.88 o 
  -4   9   8      200.43      179.73      8.56 o 
  -3   9   8       16.22       13.57      4.50 o 
  -2   9   8      253.56      273.42     14.11 o 
  -1   9   8       86.23       97.23      7.08 o 
   0   9   8        4.48       -1.26      3.81 o 
   1   9   8       62.60       59.68      6.22 o 
   2   9   8      101.47       89.75      7.09 o 
   3   9   8       91.18       91.04      7.07 o 
   4   9   8      284.44      296.38     10.81 o 
   5   9   8      263.34      286.26     13.30 o 
   6   9   8      318.30      306.11     13.95 o 
   7   9   8       13.98        8.04      5.84 o 
   8   9   8      227.95      261.53     18.03 o 
   9   9   8       13.94        3.05      9.38 o 
 -15  10   8       34.76       36.57     10.47 o 
 -14  10   8      135.74      167.78     36.18 o 
 -13  10   8       90.00       90.25     11.90 o 
 -12  10   8       31.53       26.22     11.11 o 
 -11  10   8       13.84       24.63     10.14 o 
 -10  10   8       43.12       50.11      7.15 o 
  -9  10   8        7.75       11.23      5.19 o 
  -8  10   8      309.94      314.07     10.69 o 
  -7  10   8        9.25       -0.58      3.74 o 
  -6  10   8      238.22      256.59      9.75 o 
  -5  10   8      105.34      107.64      7.08 o 
  -4  10   8        7.84        6.35      5.15 o 
  -3  10   8      550.71      571.53     14.45 o 
  -2  10   8      460.18      444.94     12.83 o 
  -1  10   8      134.54      132.44      9.31 o 
   0  10   8      228.57      236.75      9.75 o 
   1  10   8       92.60       91.11      7.07 o 
   2  10   8      507.90      495.06     23.20 o 
   3  10   8       82.72       80.54      8.61 o 
   4  10   8        8.98       11.69      5.82 o 
   5  10   8      409.50      407.20     23.44 o 
   6  10   8       41.48       39.63      7.91 o 
   7  10   8       64.53       76.42      9.09 o 
   8  10   8       26.32       38.49     10.20 o 
   9  10   8      123.53      145.30     15.97 o 
 -14  11   8       19.88       25.31      9.51 o 
 -13  11   8      306.82      299.56     18.49 o 
 -12  11   8       60.01       84.44     37.32 o 
 -11  11   8       35.54       30.18      8.67 o 
 -10  11   8       91.08      127.24     15.87 o 
  -9  11   8       28.76       20.91     15.81 o 
  -8  11   8       94.03       94.17      8.23 o 
  -7  11   8        7.15        9.21      4.31 o 
  -6  11   8       48.60       49.35      5.71 o 
  -5  11   8      580.59      589.04     14.76 o 
  -4  11   8      640.45      670.34     16.52 o 
  -3  11   8      912.46      862.91     18.18 o 
  -2  11   8      321.76      306.46     12.04 o 
  -1  11   8      144.58      138.90      8.19 o 
   0  11   8      137.89      140.23      8.71 o 
   1  11   8      225.97      220.33     11.73 o 
   2  11   8        9.24        1.77      5.22 o 
   3  11   8      345.60      388.94     22.99 o 
   4  11   8       29.70       36.52      7.07 o 
   5  11   8        4.23        1.15      5.59 o 
   6  11   8      321.46      290.02     14.30 o 
   7  11   8       61.71       78.28     12.33 o 
   8  11   8       60.95       73.92     12.27 o 
 -13  12   8        1.52        7.77      7.92 o 
 -12  12   8        0.45       -1.32      7.14 o 
 -11  12   8       96.53      103.50     12.74 o 
 -10  12   8        7.26       12.27      7.39 o 
  -9  12   8      170.96      176.91     13.95 o 
  -8  12   8        5.30        4.79      6.14 o 
  -7  12   8       26.11       22.62      5.58 o 
  -6  12   8      143.28      143.15      7.99 o 
  -5  12   8       68.63       62.33      7.48 o 
  -4  12   8      427.00      416.11     12.76 o 
  -3  12   8      364.95      339.73     11.45 o 
  -2  12   8      541.53      563.08     14.74 o 
  -1  12   8       78.60       96.02      7.16 o 
   0  12   8      208.92      236.81     12.16 o 
   1  12   8        6.98       10.06      5.25 o 
   2  12   8      422.47      467.18     16.55 o 
   3  12   8       60.85       60.16     10.39 o 
   4  12   8       22.73       23.30      6.37 o 
   5  12   8      361.38      360.32     23.40 o 
   6  12   8       44.52       44.26      9.47 o 
   7  12   8      282.48      282.13     19.18 o 
 -12  13   8        6.96        3.23      8.20 o 
 -11  13   8        0.24        5.24     10.11 o 
 -10  13   8      170.48      176.59     15.23 o 
  -9  13   8       20.20       25.96      8.34 o 
  -8  13   8       47.20       23.56      8.26 o 
  -7  13   8       18.78       18.62      7.37 o 
  -6  13   8       22.80       23.71      6.16 o 
  -5  13   8        0.10       10.93      6.86 o 
  -4  13   8      103.76      116.45     11.13 o 
  -3  13   8      193.62      197.81      9.31 o 
  -2  13   8       60.92       69.27      8.02 o 
  -1  13   8        2.66        4.81      5.09 o 
   0  13   8       82.85       74.06      8.36 o 
   1  13   8       71.03       85.39      8.89 o 
   2  13   8        7.73        9.44      5.40 o 
   3  13   8      254.53      283.21     13.96 o 
   4  13   8      227.74      243.95     15.55 o 
   5  13   8       25.99       28.72     13.99 o 
   6  13   8      246.14      295.04     19.55 o 
 -11  14   8        0.90       -3.86      7.42 o 
 -10  14   8        0.11        8.17      8.09 o 
  -9  14   8      124.33      135.57     13.87 o 
  -8  14   8       49.74       39.46      9.13 o 
  -7  14   8      101.04      112.64     22.03 o 
  -6  14   8      274.04      293.82     13.44 o 
  -5  14   8        3.03        5.07      5.60 o 
  -4  14   8      309.56      318.55     17.51 o 
  -3  14   8       83.28       82.29     11.20 o 
  -2  14   8       19.77       23.39      6.23 o 
  -1  14   8      165.27      193.10     11.44 o 
   0  14   8        5.92        1.24      5.38 o 
   1  14   8      209.66      214.80     12.41 o 
   2  14   8       88.63      115.03     10.17 o 
   3  14   8       26.88       32.79      7.20 o 
   4  14   8       53.71       64.30     11.14 o 
   5  14   8       32.49       51.15     10.80 o 
  -9  15   8       61.34       54.98     11.08 o 
  -8  15   8        3.16        7.83      7.97 o 
  -7  15   8       87.53      100.24     16.07 o 
  -6  15   8       32.54       20.16     11.22 o 
  -5  15   8      501.14      499.55     21.88 o 
  -4  15   8        8.21        4.84      7.69 o 
  -3  15   8      118.50      104.25     12.49 o 
  -2  15   8      282.54      273.31     17.47 o 
  -1  15   8       14.81       10.62      6.20 o 
   0  15   8       47.65       37.45      7.42 o 
   1  15   8        7.66        9.34      6.26 o 
   2  15   8       56.00       49.35      8.12 o 
   3  15   8        0.30        4.87      6.25 o 
  -7  16   8       63.80       59.85     16.95 o 
  -6  16   8       78.21       90.95     18.76 o 
  -5  16   8       87.26       78.61     16.89 o 
  -4  16   8       32.34       56.52     19.64 o 
  -3  16   8        4.05        3.71      8.07 o 
  -2  16   8        2.24       16.65      8.39 o 
  -1  16   8      286.64      308.62     19.05 o 
   0  16   8        0.78       -2.23      7.58 o 
   1  16   8      101.30       98.76     10.06 o 
 -17   1   9      117.94      132.74      9.96 o 
 -16   1   9       51.24       61.02      7.21 o 
 -15   1   9       15.35       14.64      9.37 o 
 -14   1   9       19.84       17.71      5.11 o 
 -13   1   9       36.03       29.77      5.34 o 
 -12   1   9        7.96        2.11      3.30 o 
 -11   1   9       47.45       48.24      6.30 o 
 -10   1   9       25.53       19.49      4.64 o 
  -9   1   9        0.16       -0.16      4.09 o 
  -8   1   9      213.95      210.95     10.05 o 
  -7   1   9       29.86       15.47      4.55 o 
  -6   1   9      161.46      127.99     13.04 o 
  -5   1   9       19.15        9.20      4.08 o 
  -4   1   9       29.64       30.23      5.19 o 
  -3   1   9        2.27       -0.02      3.80 o 
  -2   1   9        1.22       -0.78      3.78 o 
  -1   1   9      452.33      419.56     12.45 o 
   0   1   9      155.06      153.48      8.37 o 
   1   1   9       41.41       37.25      8.93 o 
   2   1   9      380.40      369.40     12.04 o 
   3   1   9      356.78      360.96     12.13 o 
   4   1   9      157.11      129.40      8.29 o 
   5   1   9      157.00      162.29      8.97 o 
   6   1   9      357.34      345.78     12.20 o 
   7   1   9      605.74      555.18     15.60 o 
   8   1   9      150.92      139.47      9.01 o 
   9   1   9       20.35       25.04      5.93 o 
  10   1   9       37.99       46.26      6.89 o 
 -17   2   9      152.86      150.62     11.99 o 
 -16   2   9        0.25       -4.22      5.65 o 
 -15   2   9      118.56      128.44     10.55 o 
 -14   2   9        6.37       -2.20      4.30 o 
 -13   2   9      108.12       99.63      7.34 o 
 -12   2   9      186.85      197.53      8.51 o 
 -11   2   9       60.50       69.71      6.35 o 
 -10   2   9       57.65       53.83      5.79 o 
  -9   2   9       11.34       14.13      5.03 o 
  -8   2   9      216.83      191.36     12.49 o 
  -7   2   9       26.82       37.26      5.39 o 
  -6   2   9       75.35       68.26      6.27 o 
  -5   2   9        0.39        4.83      4.05 o 
  -4   2   9        2.04       -0.02      3.56 o 
  -3   2   9       14.73        3.98      3.91 o 
  -2   2   9       90.71       79.86      6.78 o 
  -1   2   9      253.19      246.50     13.00 o 
   0   2   9      472.34      411.30     12.59 o 
   1   2   9      748.05      731.04     16.93 o 
   2   2   9       14.71       11.93      4.74 o 
   3   2   9      357.46      303.41     11.28 o 
   4   2   9       48.76       51.40      6.19 o 
   5   2   9      359.09      363.23     14.41 o 
   6   2   9        5.82       14.17      4.80 o 
   7   2   9      114.41       96.19      7.87 o 
   8   2   9        6.11        1.58      4.45 o 
   9   2   9        2.45        4.78      4.99 o 
  10   2   9       15.06       18.76      5.82 o 
 -17   3   9        4.61        1.93      6.66 o 
 -16   3   9       20.37       12.74      6.84 o 
 -15   3   9       50.85       50.70      8.06 o 
 -14   3   9       29.91       41.02      7.25 o 
 -13   3   9       42.78       39.54      5.92 o 
 -12   3   9       14.64       21.38      5.10 o 
 -11   3   9      248.13      249.02      8.71 o 
 -10   3   9      141.88      139.81      7.88 o 
  -9   3   9      230.03      205.70      9.02 o 
  -8   3   9        1.02        0.19      5.91 o 
  -7   3   9      453.64      445.56     17.41 o 
  -6   3   9       28.41       18.52      4.73 o 
  -5   3   9      160.76      126.40      7.56 o 
  -4   3   9        0.00       -2.78      3.50 o 
  -3   3   9       22.26       21.73      5.09 o 
  -2   3   9       40.35       32.06      5.70 o 
  -1   3   9      336.85      334.90     11.41 o 
   0   3   9       29.31       35.89      5.57 o 
   1   3   9        2.26        7.08      4.78 o 
   2   3   9       12.01       10.73      4.61 o 
   3   3   9       53.28       54.50      7.05 o 
   4   3   9        5.66        7.35      4.67 o 
   5   3   9       10.66        3.94      4.44 o 
   6   3   9      175.73      183.05      9.67 o 
   7   3   9       75.23       82.56      7.64 o 
   8   3   9       15.38       13.01      5.23 o 
   9   3   9        0.88        0.44      4.91 o 
  10   3   9        2.31        3.89      5.27 o 
 -17   4   9       23.63       11.96      7.01 o 
 -16   4   9        1.02       -1.07      7.80 o 
 -15   4   9       12.37       23.12      5.85 o 
 -14   4   9        4.30        4.47      4.57 o 
 -13   4   9        0.02        8.41      4.75 o 
 -12   4   9        1.94       -2.67      4.19 o 
 -11   4   9       32.80       31.20      4.41 o 
 -10   4   9     1219.82     1207.38     22.12 o 
  -9   4   9      154.39      157.68     10.52 o 
  -8   4   9     1523.36     1392.87     24.04 o 
  -7   4   9      381.00      365.87     11.65 o 
  -6   4   9       38.31       32.63      8.79 o 
  -5   4   9      270.62      227.49      9.53 o 
  -4   4   9        1.55        3.66      3.97 o 
  -3   4   9       40.60       43.64      5.65 o 
  -2   4   9       55.39       65.46      6.37 o 
  -1   4   9        9.81       13.21      4.48 o 
   0   4   9       13.76       12.86      4.50 o 
   1   4   9      106.57       87.06      7.17 o 
   2   4   9        1.75        6.49      4.43 o 
   3   4   9       71.13       65.94      6.77 o 
   4   4   9        0.40        2.80      4.47 o 
   5   4   9        7.57        8.32      4.53 o 
   6   4   9        0.01        1.66      4.54 o 
   7   4   9      119.90      121.41      9.44 o 
   8   4   9       48.42       53.65      6.76 o 
   9   4   9       70.56       68.19      7.55 o 
  10   4   9        0.40        4.15      5.26 o 
 -16   5   9        7.61        0.54      6.40 o 
 -15   5   9        1.45       -4.49      4.68 o 
 -14   5   9      162.82      170.20      9.69 o 
 -13   5   9      225.35      221.55     10.47 o 
 -12   5   9       12.75       12.81      4.87 o 
 -11   5   9      484.49      510.43     15.07 o 
 -10   5   9      256.84      250.56      9.93 o 
  -9   5   9       63.89       67.85      6.32 o 
  -8   5   9        0.02        0.07      3.74 o 
  -7   5   9       85.11       72.11      6.54 o 
  -6   5   9        1.15        1.71      3.90 o 
  -5   5   9      159.79      139.95      7.96 o 
  -4   5   9      119.37      105.81      7.82 o 
  -3   5   9      216.42      176.98      8.80 o 
  -2   5   9        3.02       -0.39      3.79 o 
  -1   5   9      180.76      155.35     13.09 o 
   0   5   9       22.61       23.25      5.08 o 
   1   5   9      191.24      177.01     12.48 o 
   2   5   9        4.11        0.94      4.34 o 
   3   5   9      179.70      169.81      9.08 o 
   4   5   9       16.87       21.81      5.31 o 
   5   5   9      322.04      322.40     11.96 o 
   6   5   9       45.83       51.68      6.52 o 
   7   5   9        1.18        6.18      4.79 o 
   8   5   9      128.63      120.12      8.78 o 
   9   5   9       44.23       40.20      6.72 o 
  10   5   9       88.92      112.28     35.27 o 
 -16   6   9       75.44       74.10      8.09 o 
 -15   6   9       20.47       21.90      6.99 o 
 -14   6   9      196.32      198.40     13.81 o 
 -13   6   9       44.84       48.23      6.59 o 
 -12   6   9      278.30      299.82     11.69 o 
 -11   6   9      190.49      187.70     12.87 o 
 -10   6   9      165.57      185.89      8.78 o 
  -9   6   9       97.70       91.59      7.01 o 
  -8   6   9       19.41       11.15      4.32 o 
  -7   6   9       41.76       29.39      5.80 o 
  -6   6   9        9.09        9.95      4.44 o 
  -5   6   9       71.68       70.16      6.42 o 
  -4   6   9      184.74      155.87      8.43 o 
  -3   6   9        8.78        3.78      4.27 o 
  -2   6   9       51.23       61.65      6.30 o 
  -1   6   9      361.97      334.28     11.51 o 
   0   6   9       85.51       71.55      6.70 o 
   1   6   9      217.91      229.47     11.68 o 
   2   6   9      339.05      291.77     11.10 o 
   3   6   9        1.79        7.35      4.50 o 
   4   6   9       91.00       99.33      7.79 o 
   5   6   9      344.45      308.49     11.78 o 
   6   6   9        3.07        8.51      4.89 o 
   7   6   9      319.30      343.26     12.58 o 
   8   6   9        0.00        2.82      4.86 o 
   9   6   9       11.16        8.92      6.41 o 
 -16   7   9       44.82       48.26      8.80 o 
 -15   7   9       17.98       18.74      9.23 o 
 -14   7   9        0.03       -0.57      5.04 o 
 -13   7   9      105.54      105.04      8.34 o 
 -12   7   9        1.71       -1.81      4.84 o 
 -11   7   9      260.30      275.89     19.46 o 
 -10   7   9      370.85      389.97     14.72 o 
  -9   7   9      211.07      218.12      9.47 o 
  -8   7   9        2.42       -1.41      3.91 o 
  -7   7   9      151.50      153.77      8.25 o 
  -6   7   9        4.22       -3.01      5.66 o 
  -5   7   9       27.58       35.27      5.43 o 
  -4   7   9        0.38        3.66      3.91 o 
  -3   7   9       73.27       77.78      8.87 o 
  -2   7   9        2.86       -3.24      6.75 o 
  -1   7   9      387.34      384.72     12.47 o 
   0   7   9      168.39      178.35      9.08 o 
   1   7   9      598.52      608.20     15.62 o 
   2   7   9      707.34      688.68     24.00 o 
   3   7   9        0.42        4.37      4.37 o 
   4   7   9        5.55        1.35      4.48 o 
   5   7   9       56.42       58.22      6.88 o 
   6   7   9      169.28      166.21      9.47 o 
   7   7   9       12.04        1.55      6.52 o 
   8   7   9        1.18        6.81      6.06 o 
   9   7   9        0.01        0.34      7.89 o 
 -15   8   9       37.24       52.52      8.86 o 
 -14   8   9      112.04      136.37     11.24 o 
 -13   8   9        1.71       -0.46      6.21 o 
 -12   8   9       49.05       65.14      8.23 o 
 -11   8   9        4.99       10.24      5.73 o 
 -10   8   9        9.83        4.79      5.28 o 
  -9   8   9        0.10        5.03      3.89 o 
  -8   8   9       62.52       56.01      6.09 o 
  -7   8   9       12.63        8.33      4.30 o 
  -6   8   9       86.27       90.36      7.16 o 
  -5   8   9       68.84       68.66      6.63 o 
  -4   8   9        4.23        4.00      3.89 o 
  -3   8   9        3.05        1.32      4.07 o 
  -2   8   9      265.14      245.28     10.21 o 
  -1   8   9        4.13       -2.54      3.97 o 
   0   8   9      452.35      476.67     13.82 o 
   1   8   9       52.06       56.54      6.36 o 
   2   8   9      152.58      172.67     10.93 o 
   3   8   9      172.02      169.14      9.24 o 
   4   8   9       30.59       33.50      5.86 o 
   5   8   9      207.32      197.73      9.88 o 
   6   8   9      226.65      234.15     13.12 o 
   7   8   9        3.18        3.76      5.97 o 
   8   8   9       18.71       19.60      9.74 o 
 -14   9   9       24.80       35.07     15.14 o 
 -13   9   9      237.46      217.75     15.84 o 
 -12   9   9       11.82       12.30      7.54 o 
 -11   9   9       13.83        3.66      5.33 o 
 -10   9   9      112.60      115.97      9.75 o 
  -9   9   9      275.05      272.84     12.81 o 
  -8   9   9       14.83       21.24      4.86 o 
  -7   9   9       37.14       34.68      5.57 o 
  -6   9   9        4.78        0.32      3.95 o 
  -5   9   9       70.04       70.21      8.63 o 
  -4   9   9        6.39        4.16      4.18 o 
  -3   9   9        2.61        2.06      4.15 o 
  -2   9   9      463.83      400.62     12.70 o 
  -1   9   9      428.94      446.73     13.53 o 
   0   9   9        5.36       -0.90      4.15 o 
   1   9   9       91.88       83.41      8.25 o 
   2   9   9      101.56      102.96      7.76 o 
   3   9   9       31.69       32.96      5.81 o 
   4   9   9      322.36      290.51     14.05 o 
   5   9   9       53.54       48.17      8.12 o 
   6   9   9       14.00        7.28      5.98 o 
   7   9   9        2.90        2.28      6.33 o 
   8   9   9      231.13      238.18     18.30 o 
 -14  10   9        3.06        0.72      7.83 o 
 -13  10   9       13.07       12.70     12.86 o 
 -12  10   9      408.59      414.26     20.94 o 
 -11  10   9      352.46      389.96     40.59 o 
 -10  10   9      204.63      229.35     17.33 o 
  -9  10   9      952.68      992.17     27.45 o 
  -8  10   9       92.64      105.02      7.55 o 
  -7  10   9        2.62        2.71      4.13 o 
  -6  10   9      246.61      224.84      9.98 o 
  -5  10   9       81.43       58.58      6.49 o 
  -4  10   9        0.03        1.85      4.27 o 
  -3  10   9        7.18       -5.26      5.08 o 
  -2  10   9      575.16      583.10     15.37 o 
  -1  10   9       22.61       11.57      6.79 o 
   0  10   9      204.36      188.59     10.98 o 
   1  10   9      199.36      185.99      9.49 o 
   2  10   9       33.46       42.12      5.92 o 
   3  10   9      160.23      158.41     11.33 o 
   4  10   9      163.67      156.74     12.90 o 
   5  10   9      104.29      102.32     10.36 o 
   6  10   9       36.06       28.31      7.37 o 
   7  10   9        0.11      -11.30      7.53 o 
 -13  11   9      103.27       95.91     26.10 o 
 -12  11   9       14.68       17.66      8.73 o 
 -11  11   9      406.61      454.82     23.99 o 
 -10  11   9      146.57      148.66     13.90 o 
  -9  11   9       32.73       28.56      8.15 o 
  -8  11   9      821.19      904.09     22.82 o 
  -7  11   9      179.29      194.41     16.33 o 
  -6  11   9       38.26       41.82      5.92 o 
  -5  11   9      218.90      239.28     10.42 o 
  -4  11   9        0.30        7.14      4.52 o 
  -3  11   9       17.62       21.39      5.14 o 
  -2  11   9       59.05       52.75      6.41 o 
  -1  11   9       60.50       52.67      6.47 o 
   0  11   9        4.94        6.36      4.38 o 
   1  11   9      117.74      113.02      9.92 o 
   2  11   9      347.28      375.62     15.47 o 
   3  11   9       87.64       89.34     13.59 o 
   4  11   9      150.66      181.52     12.26 o 
   5  11   9      439.20      501.23     18.70 o 
   6  11   9        6.13       -1.90      6.33 o 
 -12  12   9       62.97       82.16     12.79 o 
 -11  12   9        5.51       -7.62      6.80 o 
 -10  12   9        1.76        1.49      7.80 o 
  -9  12   9      114.60      133.01     13.45 o 
  -8  12   9       42.36       54.13     10.13 o 
  -7  12   9      249.95      278.01     17.77 o 
  -6  12   9       44.90       55.13      6.64 o 
  -5  12   9        9.57        5.44      4.53 o 
  -4  12   9      127.40      124.93      8.37 o 
  -3  12   9        4.65        9.89      4.67 o 
  -2  12   9       16.27       14.45      5.03 o 
  -1  12   9        0.97       -1.46      5.15 o 
   0  12   9       90.88      105.63      9.76 o 
   1  12   9       39.68       51.05      7.87 o 
   2  12   9       30.60       48.81      8.92 o 
   3  12   9      325.22      360.51     15.84 o 
   4  12   9      374.82      454.08     18.01 o 
   5  12   9        5.26       10.19      6.93 o 
 -10  13   9      150.21      153.29     14.42 o 
  -9  13   9       38.64       31.27      9.25 o 
  -8  13   9      189.81      189.64     19.78 o 
  -7  13   9       25.06       28.37      8.55 o 
  -6  13   9       95.10       63.33      8.36 o 
  -5  13   9        8.50       14.89      5.18 o 
  -4  13   9       30.65       44.67      8.19 o 
  -3  13   9      690.65      726.52     20.88 o 
  -2  13   9       78.87       73.41      8.75 o 
  -1  13   9      152.29      169.95     11.45 o 
   0  13   9      581.26      597.98     19.59 o 
   1  13   9        2.50        1.53      5.57 o 
   2  13   9      180.65      187.00     12.40 o 
   3  13   9       27.15       32.33      7.64 o 
   4  13   9        7.28       15.94      7.05 o 
  -9  14   9       56.81       43.11     10.05 o 
  -8  14   9      104.40       84.04     11.78 o 
  -7  14   9      336.34      315.27     27.35 o 
  -6  14   9      126.94      135.13     29.37 o 
  -5  14   9      114.39      117.22     12.77 o 
  -4  14   9      888.58      939.64     54.04 o 
  -3  14   9      101.17      106.54      9.81 o 
  -2  14   9      134.97      148.11     15.24 o 
  -1  14   9      156.88      188.77     12.08 o 
   0  14   9       17.18        7.40      6.32 o 
   1  14   9      342.79      350.63     16.05 o 
   2  14   9        1.11       -3.15      6.07 o 
  -6  15   9      105.32      111.87     18.88 o 
  -5  15   9      765.66      783.23     28.45 o 
  -4  15   9       12.66       23.61     14.09 o 
  -3  15   9      126.40      127.16     15.17 o 
  -2  15   9       12.69       11.20      7.88 o 
  -1  15   9        0.14       -3.11      5.98 o 
 -16   0  10       23.97       48.51     15.37 o 
 -15   0  10      142.52      192.06     22.44 o 
 -14   0  10       17.43       21.39     11.69 o 
 -13   0  10       19.95       23.22      7.04 o 
 -12   0  10      591.34      640.57     23.20 o 
 -11   0  10      245.56      232.77     14.50 o 
 -10   0  10        4.99        0.09     10.11 o 
  -9   0  10       21.17       13.45      6.92 o 
  -8   0  10      458.15      431.21     18.81 o 
  -7   0  10        0.15        2.66      5.84 o 
  -6   0  10        5.47       -2.48      5.76 o 
  -5   0  10     1890.01     1784.86     41.69 o 
  -4   0  10      176.87      168.87     12.95 o 
  -3   0  10      386.91      355.68     17.22 o 
  -2   0  10      903.37      952.75     28.69 o 
  -1   0  10       33.65       45.09      8.76 o 
   0   0  10      496.85      452.01     19.59 o 
   1   0  10      521.00      502.06     20.77 o 
   2   0  10        0.62       -4.73      6.35 o 
   3   0  10      523.70      483.32     33.52 o 
   4   0  10       94.32       72.72     10.25 o 
   5   0  10       42.12       40.91      9.06 o 
   6   0  10      142.96      174.01     16.04 o 
   7   0  10      274.21      274.00     17.25 o 
   8   0  10       21.17       15.78      8.33 o 
   9   0  10      244.76      215.46     44.77 o 
 -16   1  10      127.96      157.67     15.42 o 
 -15   1  10        5.29        8.64      8.03 o 
 -14   1  10       63.57       69.44     15.61 o 
 -13   1  10      366.84      391.23     15.64 o 
 -12   1  10      137.49      153.63      8.81 o 
 -11   1  10      317.10      313.11     12.18 o 
 -10   1  10       24.21       24.56      5.31 o 
  -9   1  10      468.85      461.83     13.71 o 
  -8   1  10       23.01       21.95      5.18 o 
  -7   1  10      260.09      250.41     10.58 o 
  -6   1  10      223.58      243.15     10.52 o 
  -5   1  10      168.36      142.78      8.55 o 
  -4   1  10     1324.82     1241.73     23.54 o 
  -3   1  10      881.29      827.23     18.61 o 
  -2   1  10       98.10       92.23      7.66 o 
  -1   1  10     1640.05     1551.28     27.21 o 
   0   1  10      296.68      295.22     11.43 o 
   1   1  10      101.65      107.02      8.02 o 
   2   1  10      261.94      243.23     10.80 o 
   3   1  10        3.72        2.41      4.36 o 
   4   1  10        2.60        4.14      4.48 o 
   5   1  10        1.83        2.69      4.69 o 
   6   1  10      180.35      190.00     10.33 o 
   7   1  10      103.01      121.87      9.15 o 
   8   1  10       44.91       44.76      6.98 o 
 -16   2  10        9.90       30.69     14.03 o 
 -15   2  10      210.84      232.85     18.02 o 
 -14   2  10        5.98       11.06      6.15 o 
 -13   2  10      356.85      353.53     16.55 o 
 -12   2  10      283.26      319.10     11.47 o 
 -11   2  10       16.79       19.27      5.50 o 
 -10   2  10      383.72      379.69     17.48 o 
  -9   2  10      238.21      234.83     10.35 o 
  -8   2  10      324.60      313.82     11.55 o 
  -7   2  10      211.93      207.24      9.78 o 
  -6   2  10        6.57        7.33      4.50 o 
  -5   2  10      562.99      554.78     18.28 o 
  -4   2  10      849.70      772.90     17.95 o 
  -3   2  10      182.55      183.75     16.37 o 
  -2   2  10     1707.59     1631.05     28.06 o 
  -1   2  10       87.12       72.16      7.12 o 
   0   2  10      738.98      753.87     17.98 o 
   1   2  10       39.34       37.23      6.11 o 
   2   2  10      151.02      161.00      9.45 o 
   3   2  10       21.32       13.09      5.09 o 
   4   2  10        9.66        7.11      4.83 o 
   5   2  10       19.13       11.55      5.32 o 
   6   2  10      110.23      119.89      8.95 o 
   7   2  10       38.96       45.92     11.05 o 
   8   2  10      254.13      271.81     12.35 o 
 -16   3  10      112.30      129.81     15.13 o 
 -15   3  10        7.46       10.07      9.00 o 
 -14   3  10      272.29      327.40     15.14 o 
 -13   3  10       54.17       75.87      9.18 o 
 -12   3  10       12.13        5.75      6.62 o 
 -11   3  10       23.77       45.97      6.07 o 
 -10   3  10       65.79       55.74      6.46 o 
  -9   3  10       12.99        8.18      4.65 o 
  -8   3  10      152.60      134.33      8.38 o 
  -7   3  10       26.09       19.05      5.18 o 
  -6   3  10     1113.84     1041.70     22.35 o 
  -5   3  10      173.36      147.27      8.66 o 
  -4   3  10      245.40      207.63     10.94 o 
  -3   3  10      466.43      449.09     14.17 o 
  -2   3  10       14.19       10.27      4.72 o 
  -1   3  10      521.25      459.28     13.92 o 
   0   3  10      135.41      123.23      8.49 o 
   1   3  10      272.14      284.61     17.06 o 
   2   3  10      199.96      182.34      9.83 o 
   3   3  10        0.55        4.79      4.74 o 
   4   3  10       82.42       88.87      7.93 o 
   5   3  10       10.96       10.99      5.05 o 
   6   3  10       21.80       18.48      6.72 o 
   7   3  10      174.92      182.94     10.54 o 
   8   3  10       20.01       16.53      5.98 o 
 -15   4  10       59.79       69.62     12.30 o 
 -14   4  10       56.87       64.32      8.73 o 
 -13   4  10      259.41      288.77     13.89 o 
 -12   4  10       13.43        3.83      5.54 o 
 -11   4  10        8.16        5.85      4.14 o 
 -10   4  10      172.15      205.49     10.99 o 
  -9   4  10      149.69      128.15     12.76 o 
  -8   4  10        1.77        3.57      4.12 o 
  -7   4  10      191.61      163.11      9.00 o 
  -6   4  10      474.41      413.88     13.01 o 
  -5   4  10      412.85      408.35     13.22 o 
  -4   4  10      126.84      104.08      7.83 o 
  -3   4  10      420.49      412.76     13.16 o 
  -2   4  10      776.56      751.27     17.93 o 
  -1   4  10       33.52       33.19      5.71 o 
   0   4  10      751.30      737.51     23.53 o 
   1   4  10       27.38       35.62      5.89 o 
   2   4  10      338.04      337.70     12.53 o 
   3   4  10       11.40       18.26      5.44 o 
   4   4  10       31.65       35.06      6.23 o 
   5   4  10      432.05      466.81     15.79 o 
   6   4  10       66.85       59.24      7.13 o 
   7   4  10       12.89        4.33      5.47 o 
   8   4  10      204.67      221.03     11.46 o 
 -15   5  10        4.97        1.55      6.08 o 
 -14   5  10      400.18      407.20     16.54 o 
 -13   5  10       12.23       15.32     12.42 o 
 -12   5  10        9.43       13.34      5.75 o 
 -11   5  10      229.62      218.20     12.38 o 
 -10   5  10        0.78       -4.56      3.85 o 
  -9   5  10      365.91      372.43     20.32 o 
  -8   5  10        5.77        4.24      4.50 o 
  -7   5  10      365.63      403.95     24.21 o 
  -6   5  10       70.37       71.78      7.12 o 
  -5   5  10      407.67      338.21     13.80 o 
  -4   5  10      224.03      216.63     10.20 o 
  -3   5  10      220.19      200.99     11.15 o 
  -2   5  10      612.30      573.08     17.05 o 
  -1   5  10      827.90      757.52     19.64 o 
   0   5  10        3.31       -5.35      4.22 o 
   1   5  10      494.76      516.47     15.24 o 
   2   5  10      153.73      149.18      9.23 o 
   3   5  10       12.07        6.23      4.63 o 
   4   5  10      341.47      402.88     20.49 o 
   5   5  10        9.19        4.05      6.55 o 
   6   5  10       81.47       66.45      7.62 o 
   7   5  10      128.47      139.32      9.65 o 
   8   5  10        0.01       -5.48      5.05 o 
 -15   6  10      447.06      522.11     22.40 o 
 -14   6  10       77.15       97.65     10.10 o 
 -13   6  10      147.63      156.08     11.52 o 
 -12   6  10      135.24      168.11     11.59 o 
 -11   6  10       11.45       12.50      6.61 o 
 -10   6  10      332.84      305.05     11.41 o 
  -9   6  10        9.76        3.18      5.74 o 
  -8   6  10       26.48       26.31      5.21 o 
  -7   6  10       25.90       20.37      5.11 o 
  -6   6  10       54.41       51.40      6.19 o 
  -5   6  10       85.88       81.28     10.01 o 
  -4   6  10       38.90       48.80      7.66 o 
  -3   6  10      437.76      469.45     14.11 o 
  -2   6  10       16.13       17.82      5.14 o 
  -1   6  10      230.54      197.24     13.95 o 
   0   6  10        7.46        3.42      6.99 o 
   1   6  10      795.16      797.95     18.88 o 
   2   6  10      111.73      124.86      8.78 o 
   3   6  10     1156.58     1207.85     24.28 o 
   4   6  10      153.33      140.59      9.28 o 
   5   6  10      157.69      146.42      9.59 o 
   6   6  10        0.65        8.50      5.51 o 
   7   6  10       47.04       57.49      8.63 o 
 -14   7  10      267.56      282.95     20.57 o 
 -13   7  10      280.12      322.04     15.00 o 
 -12   7  10       10.34       13.89      6.28 o 
 -11   7  10      169.02      181.42     11.69 o 
 -10   7  10       53.58       61.12      8.03 o 
  -9   7  10      131.55      140.55      8.64 o 
  -8   7  10        1.29       -4.71      4.10 o 
  -7   7  10      391.05      367.12     26.05 o 
  -6   7  10       34.31       21.27      5.11 o 
  -5   7  10      173.11      159.75      9.19 o 
  -4   7  10      110.80      122.60     12.25 o 
  -3   7  10       62.86       64.93      6.91 o 
  -2   7  10        6.62        6.35      4.67 o 
  -1   7  10       27.74       28.30      5.62 o 
   0   7  10      129.68      133.67      8.76 o 
   1   7  10        4.00       -1.43      5.44 o 
   2   7  10      130.42      141.24      9.23 o 
   3   7  10       34.60       49.80      6.79 o 
   4   7  10      190.32      177.66     18.15 o 
   5   7  10      302.23      297.22     12.58 o 
   6   7  10       64.60       55.16     10.85 o 
   7   7  10      164.95      175.14     12.79 o 
 -14   8  10       16.07       21.14      9.06 o 
 -13   8  10       69.74       78.77      9.34 o 
 -12   8  10      195.23      213.33     16.07 o 
 -11   8  10      123.50      118.90     10.31 o 
 -10   8  10       10.20        9.25      7.61 o 
  -9   8  10       29.38       37.58      5.78 o 
  -8   8  10      759.91      776.07     18.39 o 
  -7   8  10       66.23       75.43      7.18 o 
  -6   8  10      252.32      219.91     11.04 o 
  -5   8  10      445.46      444.77     13.87 o 
  -4   8  10       74.13       68.01      6.96 o 
  -3   8  10       18.38       23.27      5.28 o 
  -2   8  10      156.94      131.59      8.67 o 
  -1   8  10        0.36       -3.47      4.12 o 
   0   8  10      136.39      131.91      8.82 o 
   1   8  10       27.27       49.17      6.51 o 
   2   8  10        9.96        8.19      4.96 o 
   3   8  10      110.67      125.70      9.01 o 
   4   8  10        1.95       -1.91      5.72 o 
   5   8  10      147.89      129.51     11.20 o 
   6   8  10      155.62      160.37     12.12 o 
 -13   9  10       49.73       37.20      9.69 o 
 -12   9  10      405.22      456.77     22.16 o 
 -11   9  10        9.23       22.32      6.81 o 
 -10   9  10        1.10        9.32      6.15 o 
  -9   9  10       58.83       56.17      8.14 o 
  -8   9  10      225.18      248.63     10.89 o 
  -7   9  10      116.54      126.62      8.62 o 
  -6   9  10      133.52      114.44      8.30 o 
  -5   9  10       61.34       68.23      7.11 o 
  -4   9  10      327.11      310.67     11.93 o 
  -3   9  10        3.52        7.38      7.55 o 
  -2   9  10       49.72       58.43      6.93 o 
  -1   9  10       85.79       95.04      7.97 o 
   0   9  10        6.29        0.86      4.49 o 
   1   9  10        6.68        5.18      4.94 o 
   2   9  10      384.32      398.88     13.89 o 
   3   9  10       57.56       56.89      8.56 o 
   4   9  10      122.63      105.28     10.54 o 
   5   9  10       11.19       14.88      6.92 o 
 -12  10  10        0.27       -3.34      7.04 o 
 -11  10  10      109.39      116.58     13.62 o 
 -10  10  10       25.83       36.48      7.64 o 
  -9  10  10      199.50      199.27     12.20 o 
  -8  10  10      307.28      326.40     15.69 o 
  -7  10  10      148.35      173.28      9.69 o 
  -6  10  10       16.45       11.81      5.13 o 
  -5  10  10       43.54       37.78      6.26 o 
  -4  10  10       76.20       79.72      7.91 o 
  -3  10  10       57.89       34.64      5.92 o 
  -2  10  10        2.29        6.38      7.69 o 
  -1  10  10        4.48        7.80      4.84 o 
   0  10  10       87.99       85.34     10.21 o 
   1  10  10       77.74       80.00      7.89 o 
   2  10  10       12.63       17.96      6.78 o 
   3  10  10      265.71      267.31     14.50 o 
   4  10  10        2.08       -0.14      5.96 o 
   5  10  10       33.07       29.99      7.86 o 
 -11  11  10      162.68      145.03     14.80 o 
 -10  11  10        2.89       -0.30      7.54 o 
  -9  11  10      212.80      212.85     20.14 o 
  -8  11  10      133.71      138.01     18.08 o 
  -7  11  10      153.94      165.66      9.75 o 
  -6  11  10      319.41      349.19     15.31 o 
  -5  11  10       70.60       84.30      7.94 o 
  -4  11  10      157.61      155.57      9.49 o 
  -3  11  10      102.67      104.78      8.38 o 
  -2  11  10       21.32       21.41      5.58 o 
  -1  11  10       60.44       61.70     12.00 o 
   0  11  10        9.29       12.91      6.08 o 
   1  11  10       83.35      120.26     18.58 o 
   2  11  10      154.69      160.60     12.05 o 
   3  11  10        0.09        2.08      6.01 o 
 -10  12  10      284.43      296.02     18.76 o 
  -9  12  10        4.55        9.14      8.01 o 
  -8  12  10        0.42       -3.71      7.12 o 
  -7  12  10      222.01      205.58     15.84 o 
  -6  12  10       34.90       53.29      6.92 o 
  -5  12  10      258.90      281.93     12.11 o 
  -4  12  10        0.56        0.37      4.84 o 
  -3  12  10      388.35      405.02     14.71 o 
  -2  12  10      106.12      144.74     11.25 o 
  -1  12  10      183.15      196.22     22.87 o 
   0  12  10       30.67       27.06     12.62 o 
   1  12  10      494.91      531.98     19.15 o 
   2  12  10      157.76      171.20     12.48 o 
  -8  13  10        0.24       15.39      8.27 o 
  -7  13  10       59.79       52.58     22.03 o 
  -6  13  10      132.73      149.70     11.40 o 
  -5  13  10        1.93       -0.13      5.03 o 
  -4  13  10      260.54      302.83     14.65 o 
  -3  13  10      103.78      126.29     19.60 o 
  -2  13  10       10.22       11.13      6.70 o 
  -1  13  10        0.42        9.01      6.33 o 
   0  13  10      213.50      226.29     13.63 o 
 -15   1  11       15.24       15.14     14.14 o 
 -14   1  11       26.61       18.30     10.08 o 
 -13   1  11       29.03       34.35      7.85 o 
 -12   1  11       43.21       47.71      6.71 o 
 -11   1  11       89.82      113.32      8.60 o 
 -10   1  11        0.12       -6.08      4.05 o 
  -9   1  11        0.23        3.12      4.46 o 
  -8   1  11       19.64       19.84      7.64 o 
  -7   1  11       68.42       91.02     11.60 o 
  -6   1  11      165.09      145.80      9.19 o 
  -5   1  11        1.25       -0.75      4.28 o 
  -4   1  11      105.07      111.11     10.61 o 
  -3   1  11      212.82      197.28     10.20 o 
  -2   1  11        9.05        6.02      4.73 o 
  -1   1  11        0.20       -4.20      4.03 o 
   0   1  11        3.99       -3.16      6.43 o 
   1   1  11       52.90       66.89      7.44 o 
   2   1  11       81.96       93.93     12.74 o 
   3   1  11       10.60       12.47      5.62 o 
   4   1  11      214.60      220.65     11.49 o 
   5   1  11      102.05      102.93      8.91 o 
   6   1  11        2.28       -1.64      5.15 o 
 -14   2  11       21.37       14.12      7.93 o 
 -13   2  11        5.43        5.62      6.26 o 
 -12   2  11      215.50      249.35     11.46 o 
 -11   2  11        9.07        9.75      5.04 o 
 -10   2  11        0.13        2.38      4.59 o 
  -9   2  11        7.01        7.59      4.69 o 
  -8   2  11       70.13       69.62      7.20 o 
  -7   2  11       62.80       68.27      7.11 o 
  -6   2  11       17.04       11.20      4.89 o 
  -5   2  11       49.21       49.70      7.19 o 
  -4   2  11        2.66        3.67      5.13 o 
  -3   2  11       50.97       57.28      6.86 o 
  -2   2  11      179.61      204.02     10.34 o 
  -1   2  11       87.60      106.30      8.38 o 
   0   2  11      143.99      151.26      9.68 o 
   1   2  11       52.70       56.12      7.87 o 
   2   2  11       64.75       76.38      7.69 o 
   3   2  11       81.08       97.25      8.56 o 
   4   2  11      155.12      144.76      9.90 o 
   5   2  11        4.53        0.85      4.89 o 
   6   2  11       13.35       13.22      7.15 o 
 -14   3  11        0.01       -5.47      5.87 o 
 -13   3  11       49.68       43.98      9.43 o 
 -12   3  11      594.14      592.34     20.45 o 
 -11   3  11      132.49      136.61      9.14 o 
 -10   3  11       53.01       56.54      8.07 o 
  -9   3  11        9.68        7.48      4.92 o 
  -8   3  11        7.46        4.90      4.68 o 
  -7   3  11        0.35       -0.53      4.33 o 
  -6   3  11       50.29       40.56      6.36 o 
  -5   3  11       69.48       78.02      7.45 o 
  -4   3  11        8.51        3.67      4.40 o 
  -3   3  11        4.12        3.51      4.62 o 
  -2   3  11       13.93       15.99      5.99 o 
  -1   3  11        7.01        1.66      4.60 o 
   0   3  11       50.44       66.49      7.18 o 
   1   3  11       66.97       76.13      7.65 o 
   2   3  11       10.76        6.30      7.02 o 
   3   3  11        9.18        6.54      5.12 o 
   4   3  11       21.15        8.43      5.59 o 
   5   3  11       66.98       77.95      8.29 o 
   6   3  11       27.91       33.20      6.83 o 
 -14   4  11       34.81       37.52     12.83 o 
 -13   4  11      453.43      494.15     22.52 o 
 -12   4  11        0.19       -7.72      8.16 o 
 -11   4  11      596.43      589.65     16.62 o 
 -10   4  11        0.11        2.18      4.61 o 
  -9   4  11      363.63      316.73     12.60 o 
  -8   4  11       44.15       39.95      6.11 o 
  -7   4  11        3.24        5.28      4.84 o 
  -6   4  11       87.11       83.54      8.71 o 
  -5   4  11       67.47       53.71      6.63 o 
  -4   4  11       11.69       10.94      4.87 o 
  -3   4  11       30.30       24.22      6.67 o 
  -2   4  11       13.89       13.77      5.07 o 
  -1   4  11       40.19       49.36     12.22 o 
   0   4  11      174.93      164.23     10.01 o 
   1   4  11       24.48       22.11      5.75 o 
   2   4  11       24.05       30.67      6.14 o 
   3   4  11      114.77      103.56      8.72 o 
   4   4  11        0.00       -6.85      4.82 o 
   5   4  11       31.42       31.71      6.59 o 
   6   4  11       18.89       -0.83      6.49 o 
 -14   5  11       40.47       29.83      7.75 o 
 -13   5  11      152.96      201.61     13.24 o 
 -12   5  11      139.31      157.23     14.47 o 
 -11   5  11       15.63       16.29      6.79 o 
 -10   5  11      395.72      433.65     15.73 o 
  -9   5  11       76.02       91.50      8.02 o 
  -8   5  11       31.08       33.13      5.98 o 
  -7   5  11       38.40       29.75      5.69 o 
  -6   5  11      169.72      192.59     12.03 o 
  -5   5  11        0.41        3.19      4.52 o 
  -4   5  11       94.37       72.79      7.42 o 
  -3   5  11        0.51       -6.06      4.25 o 
  -2   5  11      126.36      125.20      9.05 o 
  -1   5  11      346.66      357.76     16.92 o 
   0   5  11      119.42      106.39      8.69 o 
   1   5  11      243.28      253.22     11.83 o 
   2   5  11        4.49        1.44      4.94 o 
   3   5  11        9.89        5.26      5.31 o 
   4   5  11       82.41       98.93      8.87 o 
   5   5  11        5.19       10.07      5.86 o 
 -13   6  11        0.38       -3.33      5.81 o 
 -12   6  11       77.56       83.87     14.33 o 
 -11   6  11      248.50      260.30     14.29 o 
 -10   6  11        0.10       -0.42      4.70 o 
  -9   6  11      138.53      165.57     11.25 o 
  -8   6  11      158.84      172.06      9.84 o 
  -7   6  11      236.08      236.10     11.12 o 
  -6   6  11        0.73        0.77      4.33 o 
  -5   6  11        2.62        9.95      4.80 o 
  -4   6  11      111.50      123.68      9.95 o 
  -3   6  11        4.47        8.84      5.03 o 
  -2   6  11      120.80      129.74     11.27 o 
  -1   6  11        3.97        0.99      4.52 o 
   0   6  11       12.55        9.71      5.07 o 
   1   6  11       48.98       63.41     12.82 o 
   2   6  11      151.31      145.10      9.92 o 
   3   6  11      118.36      133.21      9.79 o 
   4   6  11       44.75       38.37      6.77 o 
   5   6  11       22.69       34.46      7.48 o 
 -12   7  11       88.57       73.89      9.49 o 
 -11   7  11        0.21        2.55      6.98 o 
 -10   7  11      104.00       97.77     10.23 o 
  -9   7  11       53.96       49.51      6.90 o 
  -8   7  11        2.29        7.43      5.10 o 
  -7   7  11      106.29       87.57      8.41 o 
  -6   7  11        3.57       -1.79      4.48 o 
  -5   7  11      130.69      134.89      9.14 o 
  -4   7  11      148.41      152.41      9.69 o 
  -3   7  11        0.03        2.40      4.61 o 
  -2   7  11      167.17      173.18     10.14 o 
  -1   7  11       68.91       72.32     10.83 o 
   0   7  11      260.68      245.23     11.77 o 
   1   7  11       79.61       64.03      7.73 o 
   2   7  11      279.27      268.79     13.82 o 
   3   7  11       11.16        9.09      5.56 o 
   4   7  11      146.07      147.96     10.20 o 
 -12   8  11       62.03       46.33      9.44 o 
 -11   8  11       22.06       17.44     10.14 o 
 -10   8  11       26.68       21.18      7.30 o 
  -9   8  11       21.83       36.52      6.38 o 
  -8   8  11        8.43        3.31      4.76 o 
  -7   8  11       13.85       10.12      5.18 o 
  -6   8  11       81.74       94.69     11.03 o 
  -5   8  11      122.52      129.15      9.19 o 
  -4   8  11       81.62       88.46      9.91 o 
  -3   8  11      376.06      397.28     15.24 o 
  -2   8  11        2.06       -4.61      4.48 o 
  -1   8  11      145.56      143.56      9.82 o 
   0   8  11      164.97      184.40     10.60 o 
   1   8  11      128.13      122.26      9.51 o 
   2   8  11       71.83       78.89     10.43 o 
   3   8  11       16.15       16.85      6.11 o 
 -11   9  11       23.96       22.56      7.27 o 
 -10   9  11        6.49       23.53      7.29 o 
  -9   9  11       21.61       28.59      7.52 o 
  -8   9  11       13.74       13.88      5.53 o 
  -7   9  11       19.17       20.36      5.56 o 
  -6   9  11       24.99       27.51      6.15 o 
  -5   9  11       71.71       78.24      7.98 o 
  -4   9  11      250.02      264.79     12.09 o 
  -3   9  11        2.59        3.58      4.95 o 
  -2   9  11      104.87       92.89      8.50 o 
  -1   9  11        3.01       -2.41      4.74 o 
   0   9  11       59.58       74.16      8.00 o 
   1   9  11      102.62      114.21      9.32 o 
   2   9  11        2.88       -0.19      5.11 o 
  -9  10  11       10.57        9.90      6.77 o 
  -8  10  11       94.64       93.08      9.96 o 
  -7  10  11       36.86       37.01      6.66 o 
  -6  10  11        0.61       -0.03      4.90 o 
  -5  10  11      189.41      187.23     10.71 o 
  -4  10  11        0.06        0.96      4.99 o 
  -3  10  11       45.30       33.54      6.41 o 
  -2  10  11       22.65       14.66      5.66 o 
  -1  10  11       36.89       32.66      6.71 o 
   0  10  11        2.96       -0.90      5.29 o 
   1  10  11        0.13        1.11      5.95 o 
  -8  11  11       20.33       11.84     12.09 o 
  -7  11  11      148.08      135.97      9.68 o 
  -6  11  11      126.93      144.65      9.89 o 
  -5  11  11        0.25       -4.62      5.04 o 
  -4  11  11       23.99       28.43      6.44 o 
  -3  11  11        6.88        7.10      5.99 o 
  -2  11  11        0.07       -1.74      5.03 o 
  -1  11  11        7.55        7.13      7.16 o 
 -13   0  12       26.69       29.11     15.66 o 
 -12   0  12      282.31      348.97     19.38 o 
 -11   0  12       11.97        0.82      9.70 o 
 -10   0  12       96.60      116.16     16.01 o 
  -9   0  12        1.41       -1.51      8.47 o 
  -8   0  12      353.61      391.97     20.27 o 
  -7   0  12      265.73      309.03     22.33 o 
  -6   0  12      496.71      500.23     22.53 o 
  -5   0  12       10.94       20.56      7.85 o 
  -4   0  12       77.82       81.34     11.58 o 
  -3   0  12       64.78       66.19     10.72 o 
  -2   0  12        0.85       11.15     12.68 o 
  -1   0  12       10.09       17.87      7.89 o 
   0   0  12       68.53       69.76     11.90 o 
   1   0  12       38.25       46.82     10.21 o 
   2   0  12      364.98      370.47     27.56 o 
   3   0  12        9.40        0.18      7.46 o 
   4   0  12      765.27      793.47     29.81 o 
 -12   1  12      116.01      122.32      9.52 o 
 -11   1  12      151.13      167.29     10.51 o 
 -10   1  12      199.17      203.45     11.51 o 
  -9   1  12       20.75       21.57      5.76 o 
  -8   1  12        0.99       -4.35      4.50 o 
  -7   1  12      313.67      313.12     13.19 o 
  -6   1  12        0.03        3.49      4.65 o 
  -5   1  12      177.36      157.96     10.85 o 
  -4   1  12        0.68        2.41      4.93 o 
  -3   1  12      224.23      191.73     18.40 o 
  -2   1  12      337.64      382.86     14.23 o 
  -1   1  12      196.69      208.11     11.44 o 
   0   1  12       78.94       74.79      8.04 o 
   1   1  12      259.64      257.06     12.58 o 
   2   1  12       42.81       24.31      8.18 o 
   3   1  12      193.00      193.85     11.47 o 
 -12   2  12      116.37      142.55     10.01 o 
 -11   2  12      306.43      348.62     13.71 o 
 -10   2  12       69.14       68.73     10.50 o 
  -9   2  12        0.18       -1.84      4.70 o 
  -8   2  12       35.34       35.61      6.52 o 
  -7   2  12       48.46       50.72      6.94 o 
  -6   2  12       25.68       18.69      5.62 o 
  -5   2  12        8.72       16.85      7.80 o 
  -4   2  12      308.67      309.39     14.21 o 
  -3   2  12      177.01      163.03     10.30 o 
  -2   2  12      422.97      430.73     14.98 o 
  -1   2  12      548.83      558.22     17.15 o 
   0   2  12        9.17       13.18      5.62 o 
   1   2  12      117.95      130.99     12.94 o 
   2   2  12      205.21      208.55     11.67 o 
   3   2  12        9.42       11.29      6.38 o 
 -12   3  12        6.79       15.50      9.47 o 
 -11   3  12        7.02        9.24      5.65 o 
 -10   3  12       73.35       63.88      7.74 o 
  -9   3  12      103.32      107.46      9.08 o 
  -8   3  12        0.16        0.60      4.60 o 
  -7   3  12      101.69       89.39      8.37 o 
  -6   3  12       53.13       38.86      6.58 o 
  -5   3  12      112.20      112.77      9.13 o 
  -4   3  12       12.24        9.75      5.25 o 
  -3   3  12      148.50      151.22     13.37 o 
  -2   3  12      133.72      112.76      9.97 o 
  -1   3  12       10.07        8.84      5.30 o 
   0   3  12      555.21      622.67     29.45 o 
   1   3  12       23.34       31.73      6.67 o 
   2   3  12       36.40       38.08      7.06 o 
   3   3  12      190.70      199.69     11.70 o 
 -12   4  12      272.02      269.62     15.24 o 
 -11   4  12       72.89      120.59     11.56 o 
 -10   4  12        2.16        3.97      5.20 o 
  -9   4  12      219.75      218.22     12.03 o 
  -8   4  12        1.20        3.71      4.96 o 
  -7   4  12       22.17       16.30      6.34 o 
  -6   4  12      257.32      260.89     12.13 o 
  -5   4  12       21.39       24.53      6.62 o 
  -4   4  12      243.31      242.59     11.86 o 
  -3   4  12      131.16      129.97     12.02 o 
  -2   4  12      216.76      201.41     11.30 o 
  -1   4  12      416.32      409.40     19.65 o 
   0   4  12       20.48       13.90      5.81 o 
   1   4  12      645.30      643.24     33.35 o 
   2   4  12       78.68      101.25      9.31 o 
   3   4  12        6.39       -3.19      5.29 o 
 -11   5  12      301.60      294.97     15.90 o 
 -10   5  12      822.91      841.37     21.02 o 
  -9   5  12       15.60       15.38      5.65 o 
  -8   5  12      613.36      660.43     18.55 o 
  -7   5  12       13.96        5.26      7.08 o 
  -6   5  12        0.08       -3.16      4.78 o 
  -5   5  12      324.77      312.45     13.49 o 
  -4   5  12        2.24        1.30      4.75 o 
  -3   5  12     1102.31     1100.08     24.29 o 
  -2   5  12       44.38       33.89      6.71 o 
  -1   5  12      135.30      127.79      9.74 o 
   0   5  12      991.61      971.07     22.87 o 
   1   5  12       76.51       91.33      9.07 o 
   2   5  12       45.95       47.41      7.53 o 
 -10   6  12        6.83        8.71      5.38 o 
  -9   6  12      231.24      241.88     12.06 o 
  -8   6  12       43.01       55.97      7.59 o 
  -7   6  12      558.41      606.08     17.77 o 
  -6   6  12       97.09       98.77      8.74 o 
  -5   6  12       78.35       73.00      7.98 o 
  -4   6  12     1012.78     1017.59     23.24 o 
  -3   6  12       29.62       22.38      6.28 o 
  -2   6  12       30.64       27.79      6.41 o 
  -1   6  12       47.59       51.73      7.54 o 
   0   6  12      278.58      321.09     13.84 o 
   1   6  12       83.39       87.58      8.86 o 
 -10   7  12      174.84      215.56     14.10 o 
  -9   7  12       34.50       38.36      7.09 o 
  -8   7  12      266.84      269.85     12.69 o 
  -7   7  12      110.58      107.41      9.18 o 
  -6   7  12      344.49      379.89     20.16 o 
  -5   7  12      370.69      396.89     14.54 o 
  -4   7  12       20.38       23.13      5.99 o 
  -3   7  12      222.14      215.31     11.64 o 
  -2   7  12      208.87      213.49     11.78 o 
  -1   7  12        0.68        6.65      5.41 o 
   0   7  12       16.26        7.25      5.83 o 
   1   7  12       48.34       35.15      7.90 o 
  -8   8  12      131.42      139.08     12.76 o 
  -7   8  12      294.87      287.16     13.73 o 
  -6   8  12        0.14       -0.94      4.77 o 
  -5   8  12       28.37       21.94      6.19 o 
  -4   8  12      163.98      155.75     10.49 o 
  -3   8  12       15.83       24.34      6.59 o 
  -2   8  12      291.20      312.65     13.66 o 
  -1   8  12      526.40      529.78     16.95 o 
  -6   9  12      156.58      153.71     16.61 o 
  -5   9  12       21.01       10.59      5.72 o 
  -4   9  12        0.38        1.88      5.48 o 
  -3   9  12       12.54       14.79      6.02 o 
  -9   1  13       38.19       14.65      5.94 o 
  -8   1  13      159.36      194.82     15.76 o 
  -7   1  13        0.42       -4.61      4.85 o 
  -6   1  13       10.87        6.40      5.58 o 
  -5   1  13       67.08       78.27      8.56 o 
  -4   1  13       71.60       70.86      8.45 o 
  -3   1  13       17.24       22.46      6.32 o 
  -2   1  13        1.03       -7.38      4.92 o 
  -1   1  13       12.74        9.77      5.91 o 
  -9   2  13        1.68        4.48      6.01 o 
  -8   2  13      270.32      251.78     12.70 o 
  -7   2  13      129.80      156.07     10.85 o 
  -6   2  13       25.86       30.15      6.76 o 
  -5   2  13       10.89       15.80      5.86 o 
  -4   2  13       10.19        1.40      5.85 o 
  -3   2  13       15.38       21.49      7.52 o 
  -2   2  13       23.10       31.70      6.85 o 
  -1   2  13       57.05       76.56     10.32 o 
  -8   3  13      272.66      283.89     13.36 o 
  -7   3  13       15.40       22.76      6.53 o 
  -6   3  13      135.23      146.65     10.79 o 
  -5   3  13        2.98        4.48      5.48 o 
  -4   3  13       14.53       12.89      5.98 o 
  -3   3  13       28.44       26.30      6.62 o 
  -2   3  13        5.56        1.06      5.40 o 
  -7   4  13      321.00      328.08     14.30 o 
  -6   4  13        3.15        9.74      5.98 o 
  -5   4  13      150.10      126.98     10.01 o 
  -4   4  13       80.17       70.75      8.44 o 
  -3   4  13      112.11      121.56     13.49 o 
                                                 
